# Supplementary material for: Bis(3-methyl­anilinium) naphthalene-1,5-disulfonate
Source: Acta Crystallogr Sect E Struct Rep Online. 2012 May 16;68(Pt 6):o1745. doi: 10.1107/S1600536812021290 (PMC3379332; doi:10.1107/S1600536812021290)
Supplement: Supplementary file 2 [file e-68-o1745-Isup2.hkl]

# 
# h,k,l, Fc-squared, Fo-squared, sigma(Fo-squared) and status flag 
# 
data_I
_shelx_title ' Q in P2(1)/c' 
_shelx_refln_list_code          4 
_shelx_F_calc_maximum      211.63 
_exptl_crystal_F_000       528.00 
_reflns_d_resolution_high  0.8107 
 
loop_ 
 _symmetry_equiv_pos_as_xyz 
 'x, y, z' 
 '-x, y+1/2, -z+1/2' 
 '-x, -y, -z' 
 'x, -y-1/2, z-1/2' 
 
_cell_length_a     8.3426 
_cell_length_b    19.8962 
_cell_length_c     7.0670 
_cell_angle_alpha  90.000 
_cell_angle_beta   90.141 
_cell_angle_gamma  90.000 
 
_shelx_F_squared_multiplier     1.000 
 
loop_ 
 _refln_index_h 
 _refln_index_k 
 _refln_index_l 
 _refln_F_squared_calc 
 _refln_F_squared_meas 
 _refln_F_squared_sigma 
 _refln_observed_status 
   2   0   0      928.53      938.55      9.09 o 
   3   0   0     1049.41      980.47     14.53 o 
   4   0   0      264.14      386.45      7.17 o 
   5   0   0      838.56      765.81     15.10 o 
   6   0   0       81.78       82.86      3.09 o 
   7   0   0      116.72      110.89      7.03 o 
   8   0   0      438.00      400.81     20.44 o 
   9   0   0        0.22        0.92      2.59 o 
  10   0   0      496.28      501.79     27.67 o 
   2   1   0      686.84      662.45      5.34 o 
   3   1   0      115.35      121.71      1.54 o 
   4   1   0     3180.65     3249.39     39.18 o 
   5   1   0       87.66       97.25      3.82 o 
   6   1   0      179.64      174.35      4.35 o 
   7   1   0      101.94       75.87      3.03 o 
   8   1   0       14.04       14.88      2.41 o 
   9   1   0       82.98       80.90      5.39 o 
  10   1   0        8.92       34.35      5.00 o 
   1   2   0      246.30      227.77      2.31 o 
   2   2   0      236.27      221.68      4.24 o 
   3   2   0      287.40      258.74      2.89 o 
   4   2   0      104.76      109.09      3.43 o 
   5   2   0        0.33        0.63      0.44 o 
   6   2   0        3.25        4.69      2.22 o 
   7   2   0       29.64       26.36      3.04 o 
   8   2   0       74.18       71.71      4.22 o 
   9   2   0        1.67        0.33      1.72 o 
  10   2   0      327.60      390.50     16.68 o 
   1   3   0    15644.34    15005.20    119.90 o 
   2   3   0     5407.71     5208.47     34.23 o 
   3   3   0      177.32      211.94      2.38 o 
   4   3   0     1984.60     1887.36     19.60 o 
   5   3   0      199.31      196.97      6.12 o 
   6   3   0     1917.54     1849.47     40.97 o 
   7   3   0      171.49      153.72      4.97 o 
   8   3   0        3.66        2.50      1.38 o 
   9   3   0      319.60      281.53     11.48 o 
  10   3   0       23.29       22.25      3.86 o 
   0   4   0       12.86       25.53      0.88 o 
   1   4   0     3529.12     3280.37     19.31 o 
   2   4   0      862.90      937.25      7.53 o 
   3   4   0     2733.49     2738.23     46.62 o 
   4   4   0     1295.91     1497.87     23.24 o 
   5   4   0     1026.18      978.51     17.22 o 
   6   4   0      254.44      242.30      6.15 o 
   7   4   0        1.65        0.00      1.02 o 
   8   4   0       58.64       68.61      3.61 o 
   9   4   0       27.39       41.84      6.02 o 
  10   4   0        5.51        6.97      2.69 o 
   1   5   0        0.13        1.14      0.15 o 
   2   5   0      397.49      398.23      4.23 o 
   3   5   0       43.31       51.38      2.93 o 
   4   5   0      233.85      202.47      3.96 o 
   5   5   0       17.92       16.73      1.92 o 
   6   5   0       46.91       57.84      2.75 o 
   7   5   0      428.76      421.70     10.83 o 
   8   5   0        1.99        3.25      1.51 o 
   9   5   0      127.45      164.43      8.09 o 
  10   5   0       50.38       63.20      5.54 o 
   0   6   0      529.08      427.79      5.59 o 
   1   6   0     1073.76     1030.57      8.31 o 
   2   6   0      178.01      169.27      2.38 o 
   3   6   0      597.96      561.84      6.97 o 
   4   6   0      516.52      581.83      9.66 o 
   5   6   0     1430.70     1383.13     24.84 o 
   6   6   0     1373.60     1387.68     28.50 o 
   7   6   0      799.15      822.99     19.15 o 
   8   6   0      163.65      128.79      5.15 o 
   9   6   0        5.91        6.91      2.63 o 
   1   7   0     1874.63     1841.62     43.34 o 
   2   7   0     1303.58     1365.50     13.72 o 
   3   7   0     1393.38     1352.62     18.70 o 
   4   7   0      130.01      123.66      3.26 o 
   5   7   0      186.82      177.10      4.39 o 
   6   7   0       38.20       30.84      4.73 o 
   7   7   0       97.83       99.22      4.60 o 
   8   7   0        9.94       18.97      2.25 o 
   9   7   0        1.77        3.31      2.17 o 
   0   8   0      323.83      359.38      5.62 o 
   1   8   0     2788.28     2822.23     28.46 o 
   2   8   0      118.63      152.51      2.06 o 
   3   8   0      522.76      491.99      7.51 o 
   4   8   0       28.22       21.08      1.25 o 
   5   8   0      173.24      143.82      3.78 o 
   6   8   0       39.18       38.94      2.13 o 
   7   8   0      239.19      253.80      7.87 o 
   8   8   0        3.35        5.09      1.63 o 
   9   8   0        6.66       10.17      3.31 o 
   1   9   0      548.54      522.03     11.51 o 
   2   9   0        4.12        0.33      0.19 o 
   3   9   0     1515.24     1613.06     19.44 o 
   4   9   0       67.43       46.39      2.39 o 
   5   9   0        2.35        1.06      0.94 o 
   6   9   0       28.91       30.60      2.80 o 
   7   9   0      542.55      550.41     15.48 o 
   8   9   0       41.23       49.51      3.49 o 
   9   9   0      112.81      125.94      6.83 o 
   0  10   0      430.99      428.97      7.47 o 
   1  10   0      128.68      132.96      4.13 o 
   2  10   0        3.93        5.86      0.92 o 
   3  10   0      120.28      123.72      5.55 o 
   4  10   0        0.08        0.00      0.39 o 
   5  10   0      563.45      522.60     11.81 o 
   6  10   0        0.05        1.17      1.37 o 
   7  10   0       66.48       59.83      3.30 o 
   8  10   0       58.59       60.41      5.34 o 
   9  10   0       17.03       17.98      3.34 o 
   1  11   0      117.63      122.17      3.28 o 
   2  11   0      436.22      511.35      8.92 o 
   3  11   0      700.96      665.95     15.13 o 
   4  11   0      306.79      257.54      7.35 o 
   5  11   0      187.79      187.09      6.43 o 
   6  11   0      349.22      327.33     10.56 o 
   7  11   0      157.16      165.80      7.33 o 
   8  11   0        8.20        8.79      2.51 o 
   9  11   0       67.59       63.66      5.28 o 
   0  12   0        0.12        9.70      0.98 o 
   1  12   0       33.42       27.38      2.24 o 
   2  12   0      145.26      146.16      3.48 o 
   3  12   0      292.10      285.86      6.20 o 
   4  12   0      104.65      107.73      5.58 o 
   5  12   0        2.91        4.08      1.57 o 
   6  12   0       18.96       14.57      2.23 o 
   7  12   0       13.68       15.23      2.82 o 
   8  12   0      211.91      235.39     10.60 o 
   1  13   0       54.33       47.48      2.05 o 
   2  13   0        4.75        9.23      1.51 o 
   3  13   0       81.07       89.16      3.06 o 
   4  13   0       61.53       79.61      4.54 o 
   5  13   0       45.70       67.62      5.67 o 
   6  13   0        7.12       11.24      2.15 o 
   7  13   0        6.58        9.73      2.53 o 
   8  13   0       16.07       17.05      3.10 o 
   0  14   0      158.96      163.56      4.17 o 
   1  14   0       86.59       85.84      2.58 o 
   2  14   0      564.17      568.86     14.33 o 
   3  14   0      466.65      449.60      9.67 o 
   4  14   0       98.20      108.63      3.47 o 
   5  14   0      138.04      124.48      5.39 o 
   6  14   0       20.24       23.04      3.07 o 
   7  14   0       11.71       13.38      2.56 o 
   8  14   0      101.78      103.57      6.62 o 
   1  15   0        4.32        6.40      1.13 o 
   2  15   0       39.73       42.91      2.26 o 
   3  15   0        4.40        3.17      1.14 o 
   4  15   0       64.91       73.28      3.01 o 
   5  15   0        4.82        7.63      2.85 o 
   6  15   0      110.15      100.25      5.44 o 
   7  15   0       40.44       40.28      3.95 o 
   8  15   0      216.03      219.79     11.15 o 
   0  16   0       24.70       29.28      1.72 o 
   1  16   0      189.42      204.97      5.52 o 
   2  16   0       73.38       67.80      2.97 o 
   3  16   0       32.67       34.67      2.28 o 
   4  16   0       16.03       18.51      1.87 o 
   5  16   0       25.33       14.53      2.31 o 
   6  16   0        7.32        6.21      2.20 o 
   7  16   0       15.43       22.59      3.22 o 
   1  17   0      725.91      709.49     15.15 o 
   2  17   0      372.62      365.39      9.12 o 
   3  17   0        1.31        2.39      1.21 o 
   4  17   0      209.11      218.58      7.87 o 
   5  17   0        4.56        2.54      1.97 o 
   6  17   0       11.90       13.30      2.59 o 
   7  17   0      114.99      115.10      8.57 o 
   0  18   0       40.50       48.22      4.66 o 
   1  18   0        1.45        7.55      5.27 o 
   2  18   0      189.05      179.65      6.72 o 
   3  18   0       86.95       93.53      4.23 o 
   4  18   0        4.39        7.95      2.23 o 
   5  18   0      121.00      135.04     11.71 o 
   6  18   0        9.29        8.47      2.55 o 
   1  19   0       20.27       18.37      2.61 o 
   2  19   0        7.11        9.26      2.19 o 
   3  19   0        1.70        1.98      1.42 o 
   4  19   0       10.18       19.34      3.46 o 
   5  19   0        1.14        0.00      1.75 o 
   6  19   0        2.16        0.40      1.91 o 
   0  20   0      126.94      135.09      9.38 o 
   1  20   0      347.71      357.26     12.06 o 
   2  20   0       47.64       45.59      3.01 o 
   3  20   0      367.60      379.23     11.47 o 
   4  20   0        0.06        1.61      2.32 o 
   5  20   0       34.74       42.03      4.54 o 
   1  21   0      128.96      140.33      6.94 o 
   2  21   0       16.53       23.31      3.09 o 
   3  21   0      154.75      157.16      7.79 o 
   4  21   0       93.43      104.32      6.19 o 
   5  21   0        1.31        0.02      1.88 o 
   0  22   0        3.69        1.96      3.15 o 
   1  22   0       75.95       69.02      5.17 o 
   2  22   0       20.56       26.34      3.29 o 
   3  22   0       35.91       37.78      5.13 o 
   4  22   0        0.90        7.54      4.41 o 
   1  23   0      115.37      127.78      7.33 o 
   2  23   0      114.96      107.11      6.85 o 
   3  23   0      155.42      153.64      9.97 o 
   0  24   0       41.19       43.09      9.76 o 
   1  24   0        3.89        2.84      2.32 o 
   2  24   0      110.28      124.93      9.37 o 
 -10   1   1       48.00       55.18      4.94 o 
  -9   1   1      460.01      475.68     16.38 o 
  -8   1   1      136.91      122.08      5.76 o 
  -7   1   1       30.77      100.04      4.78 o 
  -6   1   1      544.66      619.04     12.25 o 
  -5   1   1        0.36        3.01      0.49 o 
  -4   1   1     3143.24     3043.64     42.91 o 
  -3   1   1      134.81      147.37      2.24 o 
  -2   1   1     3982.01     4427.81     39.48 o 
  -1   1   1     2805.55     3245.96     46.26 o 
   0   1   1      841.65      769.34      4.39 o 
   1   1   1     7634.63     7151.22     44.71 o 
   2   1   1     5406.64     5199.30     64.81 o 
   3   1   1        9.01       33.22      0.86 o 
   4   1   1      215.50      403.90      6.33 o 
   5   1   1       41.34       44.59      1.67 o 
   6   1   1      939.75      851.33     14.26 o 
   7   1   1      649.04      684.15     12.81 o 
   8   1   1        1.47       20.33      2.91 o 
   9   1   1      140.32      138.70      7.17 o 
  10   1   1      100.31       79.97      5.77 o 
 -10   2   1      179.49      186.74      9.85 o 
  -9   2   1       17.10       27.83      6.07 o 
  -8   2   1      596.88      557.46     17.07 o 
  -7   2   1      662.72      691.28     15.55 o 
  -6   2   1      948.25      974.30     19.05 o 
  -5   2   1     1044.51      952.17     22.66 o 
  -4   2   1       35.55       34.94      2.17 o 
  -3   2   1     8127.76     7751.83     85.65 o 
  -2   2   1     4863.64     4714.47     37.33 o 
  -1   2   1      239.46      191.42      1.38 o 
   0   2   1      980.11     1072.49     11.68 o 
   1   2   1       41.56       53.27      1.80 o 
   2   2   1     3805.07     3564.61     38.90 o 
   3   2   1     2107.64     2454.49     27.93 o 
   4   2   1       74.47       75.56      1.57 o 
   5   2   1      142.09      183.41      3.37 o 
   6   2   1      169.03      217.44      5.33 o 
   7   2   1      671.83      644.58     15.24 o 
   8   2   1      205.71      179.59      5.94 o 
   9   2   1        0.00        1.13      1.81 o 
  10   2   1      107.68      101.11      6.57 o 
 -10   3   1       26.06       35.27      4.22 o 
  -9   3   1       20.27       20.79      4.59 o 
  -8   3   1       37.51       30.66      4.93 o 
  -7   3   1       25.11       13.41      1.97 o 
  -6   3   1       37.48       72.70      2.83 o 
  -5   3   1      211.40      199.54      5.40 o 
  -4   3   1      101.16      173.93      7.35 o 
  -3   3   1     3188.76     3026.23     33.42 o 
  -2   3   1        2.16       21.09      0.85 o 
  -1   3   1     2269.45     2113.31     15.12 o 
   0   3   1     1140.97     1038.40      9.91 o 
   1   3   1      145.87      338.69     13.73 o 
   2   3   1      214.73      217.55      4.94 o 
   3   3   1      722.53      938.07     10.89 o 
   4   3   1      647.23      657.65      8.72 o 
   5   3   1        3.60       26.27      2.08 o 
   6   3   1      268.79      260.86      4.92 o 
   7   3   1        3.66        3.39      2.66 o 
   8   3   1        5.23       17.89      3.21 o 
   9   3   1       18.19       19.50      2.99 o 
  10   3   1       24.75       38.90      4.57 o 
 -10   4   1      221.56      242.38     11.78 o 
  -9   4   1        1.52       16.63      8.44 o 
  -8   4   1      149.20      136.24      5.09 o 
  -7   4   1      336.08      354.93      9.35 o 
  -6   4   1       41.38       46.17      2.81 o 
  -5   4   1      249.51      213.73      5.11 o 
  -4   4   1        9.36       52.04      4.07 o 
  -3   4   1     1054.02      931.46     12.71 o 
  -2   4   1        5.29       16.16      0.58 o 
  -1   4   1     1730.96     1629.39     18.49 o 
   0   4   1    23565.94    23617.88    247.24 o 
   1   4   1      697.32      781.10      7.82 o 
   2   4   1      184.23      155.66      2.15 o 
   3   4   1      581.80      538.07      6.55 o 
   4   4   1      269.73      299.10      5.43 o 
   5   4   1       64.86       57.68      1.52 o 
   6   4   1        9.11       11.67      1.71 o 
   7   4   1      331.20      345.78      9.97 o 
   8   4   1       95.37       86.34      8.32 o 
   9   4   1        1.46        2.60      2.15 o 
  10   4   1      212.46      218.96     10.90 o 
 -10   5   1       11.79       17.85      4.10 o 
  -9   5   1      244.77      242.58     10.15 o 
  -8   5   1        3.13       14.90      2.21 o 
  -7   5   1      567.37      605.70     14.32 o 
  -6   5   1      157.05      142.40      4.87 o 
  -5   5   1      417.46      450.87     12.66 o 
  -4   5   1     4010.13     3789.00     59.60 o 
  -3   5   1     3204.48     3284.82     29.49 o 
  -2   5   1      145.16      144.34      4.65 o 
  -1   5   1     8487.52     7879.17     56.52 o 
   0   5   1     1399.29     1358.04     37.15 o 
   1   5   1     1246.28     1780.74     20.24 o 
   2   5   1        0.06       20.31      1.48 o 
   3   5   1     2106.89     2342.60     31.17 o 
   4   5   1     1100.35     1261.64     16.71 o 
   5   5   1        9.51       42.32      1.53 o 
   6   5   1        2.26       15.41      2.94 o 
   7   5   1      871.76      777.30     18.42 o 
   8   5   1       77.05       74.94      4.17 o 
   9   5   1      188.04      174.37      8.17 o 
  10   5   1       27.03       40.07      4.45 o 
  -9   6   1        7.33        4.96      2.19 o 
  -8   6   1       20.59       25.97      2.25 o 
  -7   6   1        4.86       16.35      1.96 o 
  -6   6   1        0.32       60.84      5.68 o 
  -5   6   1      727.85      709.98     13.07 o 
  -4   6   1      103.84       89.15      2.42 o 
  -3   6   1      398.30      450.55      5.06 o 
  -2   6   1      303.22      326.06      6.01 o 
  -1   6   1        7.03       14.68      1.50 o 
   0   6   1     4232.27     3889.49    131.69 o 
   1   6   1      122.47       87.82      1.54 o 
   2   6   1      416.76      479.42      5.62 o 
   3   6   1      304.82      314.45      5.85 o 
   4   6   1        4.20       13.79      1.49 o 
   5   6   1        0.26       82.04      4.24 o 
   6   6   1      553.44      544.15     12.03 o 
   7   6   1        3.73        3.81      1.50 o 
   8   6   1       11.47       24.09      2.50 o 
   9   6   1        1.85        8.01      2.51 o 
  -9   7   1       92.99      106.83      7.44 o 
  -8   7   1       33.32       35.09      2.94 o 
  -7   7   1       11.97       45.23      2.77 o 
  -6   7   1     1076.36     1008.85     20.85 o 
  -5   7   1       19.09       18.97      1.76 o 
  -4   7   1      371.55      292.50      5.29 o 
  -3   7   1       82.63       58.36      1.56 o 
  -2   7   1      100.33      155.81      4.35 o 
  -1   7   1      195.77      189.75      3.07 o 
   0   7   1      454.70      442.71      5.45 o 
   1   7   1      209.87      232.42      5.23 o 
   2   7   1       71.99       67.05      1.67 o 
   3   7   1       42.65       39.75      1.19 o 
   4   7   1      394.13      339.02      5.85 o 
   5   7   1       37.88       33.73      2.93 o 
   6   7   1     1029.68     1027.39     21.35 o 
   7   7   1      365.58      323.68      8.84 o 
   8   7   1        0.25        4.70      1.94 o 
   9   7   1      268.64      289.81     11.77 o 
  -9   8   1        2.23        4.31      2.60 o 
  -8   8   1       86.42       87.20      4.27 o 
  -7   8   1       13.08       15.30      1.97 o 
  -6   8   1      211.51      216.07      5.84 o 
  -5   8   1      193.56      187.74      4.31 o 
  -4   8   1        2.35       36.59      3.48 o 
  -3   8   1     2168.03     2360.21     37.47 o 
  -2   8   1     3831.40     3903.59     56.64 o 
  -1   8   1       71.69       62.40      1.53 o 
   0   8   1       56.40       51.35      3.06 o 
   1   8   1       10.28       24.92      1.05 o 
   2   8   1     1878.24     2118.23     25.47 o 
   3   8   1     2617.58     2776.79     37.07 o 
   4   8   1      316.41      355.83      5.68 o 
   5   8   1      173.73      141.17      5.52 o 
   6   8   1       61.24       66.72      3.90 o 
   7   8   1        4.87        4.66      1.58 o 
   8   8   1       96.38       93.24      4.60 o 
   9   8   1       13.83       21.64      2.91 o 
  -9   9   1        3.87        8.84      3.57 o 
  -8   9   1       84.24       80.28      4.87 o 
  -7   9   1      142.08      149.10      5.11 o 
  -6   9   1        3.43       12.10      1.64 o 
  -5   9   1        5.23       34.05      2.98 o 
  -4   9   1       87.22      127.30      3.01 o 
  -3   9   1        0.16       19.15      1.68 o 
  -2   9   1        4.54        3.80      0.76 o 
  -1   9   1      720.06      699.33     10.15 o 
   0   9   1      393.00      387.87      5.43 o 
   1   9   1       84.43      163.20      4.04 o 
   2   9   1        0.07        0.00      0.71 o 
   3   9   1      166.31      182.81      4.85 o 
   4   9   1       37.55       53.94      1.86 o 
   5   9   1      295.63      287.00      5.36 o 
   6   9   1       13.16       18.18      2.27 o 
   7   9   1       75.94       93.74      3.96 o 
   8   9   1       33.83       47.75      3.35 o 
   9   9   1       27.16       35.40      3.99 o 
  -9  10   1       26.26       36.75      4.83 o 
  -8  10   1        4.49       13.44      3.20 o 
  -7  10   1      177.54      176.97      7.57 o 
  -6  10   1       91.15       94.27      4.48 o 
  -5  10   1      673.61      675.62     21.08 o 
  -4  10   1      672.03      674.88     15.43 o 
  -3  10   1        9.33       73.49      4.26 o 
  -2  10   1        8.38       12.57      1.02 o 
  -1  10   1        0.23       18.26      1.35 o 
   0  10   1       79.86      106.31      1.90 o 
   1  10   1      176.17      157.41      5.00 o 
   2  10   1       21.82       38.21      1.17 o 
   3  10   1      568.07      544.26      8.57 o 
   4  10   1      898.56      907.98     13.97 o 
   5  10   1     1180.13     1088.43     21.37 o 
   6  10   1      197.04      163.14      6.15 o 
   7  10   1      127.13      149.23      5.51 o 
   8  10   1      153.67      166.25      7.80 o 
   9  10   1       55.97       61.48      5.46 o 
  -9  11   1       37.09       43.01      5.25 o 
  -8  11   1      306.67      302.41     12.22 o 
  -7  11   1      214.28      195.74      8.03 o 
  -6  11   1        9.52       22.28      2.79 o 
  -5  11   1      386.05      389.76     11.51 o 
  -4  11   1        5.26       29.05      2.94 o 
  -3  11   1       99.73      115.17      2.96 o 
  -2  11   1      127.83      153.93      4.25 o 
  -1  11   1      175.54      238.48      6.49 o 
   0  11   1      200.41      189.07      3.43 o 
   1  11   1      680.36      609.01      8.33 o 
   2  11   1      180.03      191.02      3.23 o 
   3  11   1      271.80      268.33      4.56 o 
   4  11   1      216.18      236.52      4.63 o 
   5  11   1      297.96      296.19      7.45 o 
   6  11   1      173.40      146.33      5.11 o 
   7  11   1      134.46      152.20      6.91 o 
   8  11   1       79.63       96.11      5.79 o 
   9  11   1       76.34       85.28      6.18 o 
  -8  12   1        0.05        3.50      2.25 o 
  -7  12   1        3.96        5.26      2.38 o 
  -6  12   1      315.80      328.05     10.71 o 
  -5  12   1      252.00      228.52      7.71 o 
  -4  12   1        6.84       13.71      1.31 o 
  -3  12   1        4.42       19.28      2.64 o 
  -2  12   1       11.93       20.40      1.53 o 
  -1  12   1      519.74      570.11     10.10 o 
   0  12   1      226.14      231.56      4.11 o 
   1  12   1      410.92      419.93      6.27 o 
   2  12   1       72.10       52.84      2.37 o 
   3  12   1      145.71      131.22      2.81 o 
   4  12   1       85.77       78.07      2.31 o 
   5  12   1      467.74      386.03      8.96 o 
   6  12   1      475.19      490.44     14.95 o 
   7  12   1        1.07        2.54      1.99 o 
   8  12   1        6.55        4.99      2.26 o 
  -8  13   1       97.15       78.06      5.60 o 
  -7  13   1      178.77      168.33      7.81 o 
  -6  13   1       70.08       76.63      4.69 o 
  -5  13   1      263.63      246.60      9.22 o 
  -4  13   1       13.43       31.52      3.11 o 
  -3  13   1       26.52       39.52      1.86 o 
  -2  13   1      130.63      185.53      6.58 o 
  -1  13   1      117.25      121.55      3.28 o 
   0  13   1       54.55       74.31      3.64 o 
   1  13   1      451.37      420.73      6.58 o 
   2  13   1      786.40      734.13     12.93 o 
   3  13   1      178.72      161.80      5.35 o 
   4  13   1      276.92      229.80      5.84 o 
   5  13   1       42.23       61.61      4.37 o 
   6  13   1      115.58      124.65      6.01 o 
   7  13   1      160.04      176.84      7.84 o 
   8  13   1        0.01       17.94      6.82 o 
  -8  14   1       48.87       55.66      4.88 o 
  -7  14   1        5.47        5.71      3.35 o 
  -6  14   1        0.95       14.24      3.02 o 
  -5  14   1       24.02       41.53      4.44 o 
  -4  14   1        6.84       10.32      1.35 o 
  -3  14   1        5.13       14.88      1.53 o 
  -2  14   1       66.50       73.19      2.80 o 
  -1  14   1       20.23       20.90      1.51 o 
   0  14   1      103.97       90.51      4.84 o 
   1  14   1        2.07        7.20      1.15 o 
   2  14   1       92.87       98.85      4.57 o 
   3  14   1        1.20        5.26      1.31 o 
   4  14   1       29.66       27.87      1.99 o 
   5  14   1      365.16      339.92     10.61 o 
   6  14   1       90.76       84.84      4.77 o 
   7  14   1       28.62       33.51      3.90 o 
   8  14   1      131.14      142.01      7.92 o 
  -8  15   1       10.34       18.54      3.61 o 
  -7  15   1      144.78      131.05      8.34 o 
  -6  15   1       71.17       79.44      5.04 o 
  -5  15   1      132.17      127.48      5.87 o 
  -4  15   1      135.76      134.36      5.45 o 
  -3  15   1       83.86       91.22      3.59 o 
  -2  15   1       99.03       90.58      5.28 o 
  -1  15   1      108.95      108.87      4.18 o 
   0  15   1       57.17       57.12      3.08 o 
   1  15   1       70.83       74.96      2.47 o 
   2  15   1       80.92       76.79      3.13 o 
   3  15   1      187.57      171.39      5.22 o 
   4  15   1       49.73       49.04      2.68 o 
   5  15   1      157.40      150.42      6.36 o 
   6  15   1      130.82      106.92      5.61 o 
   7  15   1       13.25       16.21      2.89 o 
   8  15   1       19.13       24.63      4.22 o 
  -7  16   1       46.89       50.42      4.73 o 
  -6  16   1        1.97       19.92      7.83 o 
  -5  16   1       45.43       49.06      4.59 o 
  -4  16   1      331.95      319.08     10.46 o 
  -3  16   1      408.57      407.39      9.99 o 
  -2  16   1       10.79       12.75      2.74 o 
  -1  16   1     1031.12      999.14     24.35 o 
   0  16   1      320.75      318.46      7.25 o 
   1  16   1      875.52      817.77     13.36 o 
   2  16   1        9.13        6.06      2.01 o 
   3  16   1      413.85      436.88     11.20 o 
   4  16   1       11.54       46.92      4.69 o 
   5  16   1      145.25      127.51      6.35 o 
   6  16   1       32.20       38.50      3.95 o 
   7  16   1       15.79       18.87      3.19 o 
  -7  17   1        7.31       25.82      3.55 o 
  -6  17   1       15.65       19.33      2.99 o 
  -5  17   1       27.86       31.88      3.17 o 
  -4  17   1       19.14       22.65      3.07 o 
  -3  17   1       75.88       75.41      4.60 o 
  -2  17   1        9.82        6.33      1.42 o 
  -1  17   1      353.35      328.96     22.87 o 
   0  17   1       11.29       14.82      1.66 o 
   1  17   1      175.65      191.47      7.63 o 
   2  17   1       26.52       21.94      2.89 o 
   3  17   1       21.84       28.47      2.27 o 
   4  17   1       72.68       78.50      3.82 o 
   5  17   1        1.10       13.33      2.58 o 
   6  17   1        7.56        9.65      2.66 o 
   7  17   1       98.24      104.10      6.53 o 
  -6  18   1       15.44        7.91      2.46 o 
  -5  18   1        1.76        4.79      2.00 o 
  -4  18   1       88.53      102.77      5.36 o 
  -3  18   1      210.24      201.17      6.49 o 
  -2  18   1      176.44      171.21      5.61 o 
  -1  18   1        7.02        9.32      1.67 o 
   0  18   1      206.97      197.16      5.81 o 
   1  18   1        0.40        1.55      1.65 o 
   2  18   1      106.54      114.31      4.38 o 
   3  18   1        0.46       22.35      2.95 o 
   4  18   1        7.23       19.48      2.25 o 
   5  18   1        0.25        2.74      1.89 o 
   6  18   1        6.66        8.45      2.56 o 
  -6  19   1      206.16      200.45     10.67 o 
  -5  19   1        0.57        0.62      1.73 o 
  -4  19   1       64.49       75.12      9.04 o 
  -3  19   1      118.43      125.35      5.11 o 
  -2  19   1      433.30      419.71     11.67 o 
  -1  19   1      168.65      185.91      5.92 o 
   0  19   1        8.10       11.72      2.17 o 
   1  19   1      108.89      115.72      6.02 o 
   2  19   1      425.34      405.99     11.09 o 
   3  19   1       42.44       50.74      3.11 o 
   4  19   1      139.69      117.02      5.80 o 
   5  19   1        0.05        3.89      2.13 o 
   6  19   1       59.77       65.66      5.46 o 
  -5  20   1       61.23       65.56      4.89 o 
  -4  20   1       20.22       25.32      3.30 o 
  -3  20   1      172.64      145.94      5.84 o 
  -2  20   1       69.01       73.59      5.73 o 
  -1  20   1       12.67       16.66      2.74 o 
   0  20   1       50.13       47.59      3.71 o 
   1  20   1       42.83       35.51      3.72 o 
   2  20   1       26.27       36.11      3.56 o 
   3  20   1        0.38       20.53      2.41 o 
   4  20   1        4.94        6.43      2.06 o 
   5  20   1       49.41       52.29      5.06 o 
  -5  21   1       35.49       30.69      5.64 o 
  -4  21   1        1.53        1.89      2.10 o 
  -3  21   1        7.72       15.04      4.28 o 
  -2  21   1       41.64       45.32      4.30 o 
  -1  21   1      132.42      106.36      5.74 o 
   0  21   1        9.96       16.52      3.48 o 
   1  21   1       29.34       37.65      3.63 o 
   2  21   1       36.93       61.83     15.68 o 
   3  21   1        4.61        4.37      2.05 o 
   4  21   1        0.76        0.00      2.06 o 
   5  21   1       13.44       17.78      3.28 o 
  -4  22   1        0.15        2.62      2.62 o 
  -3  22   1       27.69       41.50      5.12 o 
  -2  22   1      220.05      210.62      9.45 o 
  -1  22   1       52.58       60.14      5.74 o 
   0  22   1      193.67      211.77      9.41 o 
   1  22   1       57.99       56.07      4.43 o 
   2  22   1       98.99      101.82      6.21 o 
   3  22   1      169.46      155.57      9.46 o 
   4  22   1       62.82       71.41      7.05 o 
  -3  23   1        1.26        2.43      2.72 o 
  -2  23   1        0.83        0.00      2.21 o 
  -1  23   1        2.48        1.61      2.07 o 
   0  23   1       17.25       25.05      3.57 o 
   1  23   1        0.21        1.19      2.01 o 
   2  23   1        0.51        0.66      2.26 o 
   3  23   1        0.33        0.55      3.27 o 
  -1  24   1        1.00        1.57      2.17 o 
   0  24   1       22.69       29.47      3.88 o 
   1  24   1        4.09        4.57      2.42 o 
 -10   0   2      244.35      263.87     16.76 o 
  -9   0   2       10.73       24.19      4.49 o 
  -8   0   2      228.56      247.30     12.84 o 
  -7   0   2      381.63      395.66     16.43 o 
  -6   0   2       88.62      116.51      3.90 o 
  -5   0   2      458.42      398.05     11.09 o 
  -4   0   2       51.22       71.21      2.44 o 
  -3   0   2       85.19      119.37      4.89 o 
  -2   0   2      161.84      168.01     12.06 o 
  -1   0   2     2926.88     2703.19     38.63 o 
   0   0   2    44786.90    43432.36   1311.34 o 
   1   0   2        0.46      243.44     11.79 o 
   2   0   2      175.79      163.47      2.97 o 
   3   0   2      759.41      842.31     14.82 o 
   4   0   2      331.05      343.70      7.84 o 
   5   0   2        0.97       51.12      3.38 o 
   6   0   2      208.10      191.87      6.15 o 
   7   0   2      480.64      486.08     14.70 o 
   8   0   2       52.38       55.95      4.64 o 
   9   0   2       52.14       51.59      6.20 o 
  10   0   2      201.34      164.01     13.12 o 
 -10   1   2        0.38        2.35      2.27 o 
  -9   1   2      148.54      166.11      8.01 o 
  -8   1   2       15.70       17.28      2.74 o 
  -7   1   2      183.56      173.36      6.73 o 
  -6   1   2      147.65      163.57      4.37 o 
  -5   1   2      121.35      109.35      2.46 o 
  -4   1   2     1836.06     1829.19     24.21 o 
  -3   1   2        8.33       27.85      1.01 o 
  -2   1   2       17.82       19.85      0.72 o 
  -1   1   2      354.73      994.39     32.98 o 
   0   1   2     1104.23     1068.81      9.45 o 
   1   1   2     6233.20     6202.90     73.25 o 
   2   1   2       23.25       31.25      1.34 o 
   3   1   2      161.20      163.16      3.46 o 
   4   1   2       89.64      232.72      7.82 o 
   5   1   2      181.70      210.85      6.33 o 
   6   1   2       18.47       26.78      2.15 o 
   7   1   2        8.65       22.40      1.63 o 
   8   1   2        8.56        8.22      1.84 o 
   9   1   2       17.39       34.23      3.90 o 
  10   1   2        3.32       11.84      5.11 o 
  -9   2   2        0.26        3.32      2.19 o 
  -8   2   2        2.91        6.15      2.25 o 
  -7   2   2      343.58      303.69      7.93 o 
  -6   2   2        8.07       39.41      4.13 o 
  -5   2   2        0.07        1.22      0.58 o 
  -4   2   2      484.46      488.72      7.51 o 
  -3   2   2     1346.12     1286.46     16.60 o 
  -2   2   2       60.99       57.82      1.68 o 
  -1   2   2      171.20      279.35     10.32 o 
   0   2   2      454.99      496.70      3.79 o 
   1   2   2     1443.54     1445.07     14.09 o 
   2   2   2      186.35      214.21      4.38 o 
   3   2   2       14.40      179.19      7.83 o 
   4   2   2        2.87       55.60      2.59 o 
   5   2   2        3.86        5.83      0.88 o 
   6   2   2      383.23      348.94      7.08 o 
   7   2   2      274.79      256.64      6.19 o 
   8   2   2       11.82       15.20      2.01 o 
   9   2   2       23.65       24.90      3.43 o 
  -9   3   2      285.31      276.59     12.13 o 
  -8   3   2        0.36        6.95      3.36 o 
  -7   3   2      526.72      563.85     13.49 o 
  -6   3   2     1132.85     1138.97     22.85 o 
  -5   3   2        0.72       19.07      1.92 o 
  -4   3   2      952.82      847.95     11.02 o 
  -3   3   2      160.13      179.65      2.72 o 
  -2   3   2      750.35      753.74     25.54 o 
  -1   3   2     2986.64     2832.78     73.15 o 
   0   3   2      273.63      287.54      3.17 o 
   1   3   2     1846.79     1782.17     15.60 o 
   2   3   2      550.52      493.20     12.78 o 
   3   3   2        0.54       27.34      1.92 o 
   4   3   2       10.27       96.31      4.57 o 
   5   3   2      173.10      176.71      3.65 o 
   6   3   2     1186.87     1133.50     21.64 o 
   7   3   2        0.13       59.51      2.56 o 
   8   3   2       25.35       26.21      2.76 o 
   9   3   2      192.22      176.45      8.11 o 
  -9   4   2        7.84        4.27      2.47 o 
  -8   4   2       53.18       86.05      4.96 o 
  -7   4   2       23.44       51.75      3.77 o 
  -6   4   2       69.17      108.58      6.52 o 
  -5   4   2      795.59      883.87     16.38 o 
  -4   4   2      268.45      389.13     10.70 o 
  -3   4   2       56.32       79.49      1.48 o 
  -2   4   2      158.44      199.43      2.69 o 
  -1   4   2      479.77      518.49      5.54 o 
   0   4   2      117.22      206.52      3.35 o 
   1   4   2       63.99      112.82      3.75 o 
   2   4   2      354.11      427.02      5.60 o 
   3   4   2       47.26       75.03      1.82 o 
   4   4   2     1806.22     1788.32     25.73 o 
   5   4   2      132.01      168.97      4.09 o 
   6   4   2      170.16      199.92      4.77 o 
   7   4   2      360.42      363.41      9.72 o 
   8   4   2       43.86       57.74      3.29 o 
   9   4   2        2.27        4.77      2.31 o 
  -9   5   2      130.01      110.11      6.48 o 
  -8   5   2       33.90       35.05      2.78 o 
  -7   5   2      220.79      210.16      6.31 o 
  -6   5   2        1.24       26.25      3.87 o 
  -5   5   2      216.36      210.92      5.00 o 
  -4   5   2      487.32      407.50      8.31 o 
  -3   5   2        0.03       58.72      2.65 o 
  -2   5   2     1068.35     1274.93     20.23 o 
  -1   5   2      988.55     1004.23     10.71 o 
   0   5   2       50.06       53.65      1.73 o 
   1   5   2     1147.95     1201.75     12.57 o 
   2   5   2     2882.21     2757.18     31.91 o 
   3   5   2      557.34      529.46      7.17 o 
   4   5   2      400.03      409.53      6.60 o 
   5   5   2      221.07      226.81      4.63 o 
   6   5   2      226.39      214.14      4.92 o 
   7   5   2       98.48      110.73      4.59 o 
   8   5   2       26.73       31.70      4.06 o 
   9   5   2       42.55       57.46      4.82 o 
  -9   6   2        1.65        8.15      4.20 o 
  -8   6   2      437.78      362.87     12.11 o 
  -7   6   2      156.15      144.68      5.19 o 
  -6   6   2      998.88      999.01     20.69 o 
  -5   6   2     1527.76     1493.41     27.49 o 
  -4   6   2      196.61      204.89      3.12 o 
  -3   6   2       57.81       61.79      3.84 o 
  -2   6   2      294.69      304.24      3.89 o 
  -1   6   2      321.66      389.40      8.00 o 
   0   6   2     1773.25     1723.25     19.04 o 
   1   6   2      331.11      293.51      3.62 o 
   2   6   2      167.90      135.23      4.20 o 
   3   6   2      128.82       87.48      2.16 o 
   4   6   2      337.06      309.06      6.20 o 
   5   6   2     1378.11     1403.95     22.86 o 
   6   6   2      187.80      232.38      5.24 o 
   7   6   2      188.04      157.81      5.51 o 
   8   6   2      359.68      359.84     11.21 o 
   9   6   2       15.35       20.46      2.74 o 
  -9   7   2        0.01        1.66      3.44 o 
  -8   7   2        3.76        2.26      1.55 o 
  -7   7   2       32.82       49.44      2.84 o 
  -6   7   2      208.72      208.66      5.83 o 
  -5   7   2      120.45      116.05      3.48 o 
  -4   7   2       27.83       29.43      2.20 o 
  -3   7   2      267.97      239.03      3.41 o 
  -2   7   2       73.46      118.93      2.45 o 
  -1   7   2      192.62      199.64      2.74 o 
   0   7   2      116.10      112.55      1.87 o 
   1   7   2      164.51      240.92      7.63 o 
   2   7   2      420.91      462.86      6.12 o 
   3   7   2      138.94      114.66      2.97 o 
   4   7   2        1.65        8.10      0.83 o 
   5   7   2       11.59       33.49      2.32 o 
   6   7   2        7.11       30.50      1.73 o 
   7   7   2        8.06       10.01      1.90 o 
   8   7   2        0.14        0.07      1.40 o 
   9   7   2        7.36       13.36      2.74 o 
  -9   8   2        4.33       10.04      4.09 o 
  -8   8   2       52.79       46.18      3.65 o 
  -7   8   2       30.33       24.48      2.22 o 
  -6   8   2        2.54       13.43      1.61 o 
  -5   8   2      335.06      352.37      8.17 o 
  -4   8   2      222.82      215.52      4.33 o 
  -3   8   2      562.38      762.83     14.99 o 
  -2   8   2       61.95      106.60      2.57 o 
  -1   8   2     2479.93     2629.21     31.43 o 
   0   8   2     3189.04     3453.64     42.48 o 
   1   8   2      190.73      445.26      6.43 o 
   2   8   2      748.88      728.04      9.81 o 
   3   8   2     2779.53     2572.67     36.55 o 
   4   8   2       36.52       55.28      1.75 o 
   5   8   2      928.22      881.63     15.30 o 
   6   8   2       59.44       59.33      2.98 o 
   7   8   2        8.30       10.98      1.81 o 
   8   8   2      176.73      170.25      7.60 o 
   9   8   2       39.68       40.53      4.51 o 
  -9   9   2       62.07       71.92      6.78 o 
  -8   9   2       23.90       17.55      2.85 o 
  -7   9   2      239.90      255.48      8.83 o 
  -6   9   2      115.87       93.02      3.44 o 
  -5   9   2       37.31       28.83      1.63 o 
  -4   9   2      631.83      607.75     11.56 o 
  -3   9   2     1028.95     1010.00     16.34 o 
  -2   9   2        2.09       27.35      1.91 o 
  -1   9   2     2118.39     1893.46     23.43 o 
   0   9   2       52.42       41.78      3.12 o 
   1   9   2      890.43      981.21     12.88 o 
   2   9   2      239.99      197.02      3.98 o 
   3   9   2      604.11      639.94     11.30 o 
   4   9   2      730.08      653.56     32.78 o 
   5   9   2       11.41       18.03      1.40 o 
   6   9   2       99.81      106.84      4.08 o 
   7   9   2      670.06      624.26     16.17 o 
   8   9   2       17.98       20.11      3.21 o 
   9   9   2      260.94      254.08     11.42 o 
  -9  10   2        1.28        1.29      2.58 o 
  -8  10   2        0.18        0.47      1.82 o 
  -7  10   2        4.20        6.33      2.23 o 
  -6  10   2       29.20       36.23      3.21 o 
  -5  10   2      349.80      337.79      9.97 o 
  -4  10   2       10.71       18.49      2.26 o 
  -3  10   2       90.92       99.37      3.42 o 
  -2  10   2       41.62       69.74      2.20 o 
  -1  10   2      656.16      574.09     19.67 o 
   0  10   2      272.94      349.27      5.23 o 
   1  10   2       25.49       83.07      3.80 o 
   2  10   2      352.01      371.24      7.10 o 
   3  10   2        5.28       16.72      1.73 o 
   4  10   2       28.40       28.43      1.68 o 
   5  10   2      342.13      322.98      7.45 o 
   6  10   2       25.03       33.70      2.45 o 
   7  10   2       23.04       23.16      2.49 o 
   8  10   2        8.87        6.44      1.98 o 
   9  10   2       20.38       22.39      3.80 o 
  -8  11   2        0.42       11.03      2.89 o 
  -7  11   2       14.84       30.32      3.87 o 
  -6  11   2      184.28      225.16      8.31 o 
  -5  11   2       99.85      106.08      4.74 o 
  -4  11   2     1499.24     1440.70     33.49 o 
  -3  11   2      146.53      134.11      3.69 o 
  -2  11   2       97.51      123.39      3.45 o 
  -1  11   2      520.94      512.10     10.20 o 
   0  11   2       20.79       17.89      2.38 o 
   1  11   2      183.39      221.40      5.72 o 
   2  11   2       25.17       33.01      2.35 o 
   3  11   2      201.99      188.82      4.12 o 
   4  11   2     1199.54     1205.42     20.66 o 
   5  11   2      286.72      273.45      6.30 o 
   6  11   2      706.59      662.98     18.93 o 
   7  11   2      299.91      257.23     10.04 o 
   8  11   2       31.29       28.89      3.52 o 
  -8  12   2       23.80       33.76      4.23 o 
  -7  12   2      174.58      155.19      8.42 o 
  -6  12   2        8.62       24.15      2.79 o 
  -5  12   2        0.47       18.87      3.07 o 
  -4  12   2      319.38      304.68      9.27 o 
  -3  12   2      665.19      728.07     14.42 o 
  -2  12   2      872.98      885.95     16.54 o 
  -1  12   2      984.59      986.37     20.80 o 
   0  12   2      120.46      108.89      3.12 o 
   1  12   2      361.99      415.06      7.85 o 
   2  12   2      422.82      474.03      8.05 o 
   3  12   2     1634.95     1671.12     29.78 o 
   4  12   2        4.59       34.83      3.19 o 
   5  12   2      116.48      106.58      4.91 o 
   6  12   2      157.09      173.19      5.78 o 
   7  12   2       94.33       99.96      8.16 o 
   8  12   2      184.05      169.55      8.14 o 
  -8  13   2       17.02       16.91      3.15 o 
  -7  13   2       18.17       23.50      3.10 o 
  -6  13   2       13.45       12.88      2.36 o 
  -5  13   2       22.29       21.16      2.50 o 
  -4  13   2       41.37       40.10      4.27 o 
  -3  13   2       36.43       26.12      1.86 o 
  -2  13   2       84.10       80.10      3.02 o 
  -1  13   2      107.51      104.34      3.41 o 
   0  13   2       34.56       34.82      1.40 o 
   1  13   2      246.95      225.53      5.32 o 
   2  13   2       92.49       93.74      2.64 o 
   3  13   2       37.15       47.19      2.83 o 
   4  13   2      118.80      105.35      3.09 o 
   5  13   2       54.99       58.71      2.47 o 
   6  13   2       12.57       13.95      2.38 o 
   7  13   2       43.37       55.97      4.87 o 
   8  13   2       17.76       14.30      2.91 o 
  -8  14   2        0.19        5.62      2.79 o 
  -7  14   2       66.18       70.07      5.25 o 
  -6  14   2       38.64       43.80      3.84 o 
  -5  14   2       50.59       64.66      4.17 o 
  -4  14   2      135.74      151.93      5.95 o 
  -3  14   2      728.36      716.94     15.20 o 
  -2  14   2      660.67      686.14     14.38 o 
  -1  14   2      147.40      158.56      6.15 o 
   0  14   2       75.76       74.49      2.81 o 
   1  14   2        2.05       18.32      1.58 o 
   2  14   2      512.46      507.56      9.15 o 
   3  14   2      618.77      620.87     14.12 o 
   4  14   2        0.37       17.69      1.51 o 
   5  14   2      201.68      180.84      5.71 o 
   6  14   2       96.02       75.74      4.61 o 
   7  14   2       72.84       64.98      7.51 o 
   8  14   2       80.56       71.97      6.49 o 
  -7  15   2       56.41       61.99      4.89 o 
  -6  15   2      126.89      112.51      6.26 o 
  -5  15   2       91.60       86.52      4.70 o 
  -4  15   2        4.02       31.55      2.75 o 
  -3  15   2      264.66      265.86      7.22 o 
  -2  15   2      171.26      233.69     10.29 o 
  -1  15   2       93.44      118.74      4.37 o 
   0  15   2       51.40       54.53      6.26 o 
   1  15   2      313.51      268.77      5.62 o 
   2  15   2      902.14      818.25     16.03 o 
   3  15   2       87.23      111.75      3.34 o 
   4  15   2      225.73      234.53      7.04 o 
   5  15   2       74.74       68.32      4.03 o 
   6  15   2       68.95       62.25      5.41 o 
   7  15   2      129.16      123.00      6.91 o 
  -7  16   2        0.35        2.49      2.33 o 
  -6  16   2       20.37       17.65      2.99 o 
  -5  16   2        4.90        3.84      1.84 o 
  -4  16   2       39.58       43.44      3.20 o 
  -3  16   2       24.29       38.30      4.18 o 
  -2  16   2       71.39      101.79      3.96 o 
  -1  16   2       87.47       82.08      3.54 o 
   0  16   2      334.20      330.03      9.50 o 
   1  16   2      121.43      118.15      3.44 o 
   2  16   2      416.54      352.10      8.53 o 
   3  16   2       78.99       83.74      3.99 o 
   4  16   2        1.91       12.34      3.40 o 
   5  16   2        4.98       16.55      2.73 o 
   6  16   2        0.97        2.39      1.94 o 
   7  16   2        0.60        0.65      1.94 o 
  -7  17   2      146.17      163.74     11.29 o 
  -6  17   2        4.86        8.66      2.47 o 
  -5  17   2       50.76       45.60      3.99 o 
  -4  17   2        0.17        2.68      1.77 o 
  -3  17   2       36.40       53.47      3.09 o 
  -2  17   2      232.93      249.61      7.18 o 
  -1  17   2      338.92      367.71     15.64 o 
   0  17   2       25.10       26.26      2.88 o 
   1  17   2      544.62      521.06     10.36 o 
   2  17   2      572.43      545.71     13.23 o 
   3  17   2      109.47      120.03      4.71 o 
   4  17   2       21.97       20.79      3.20 o 
   5  17   2        7.36       11.97      2.88 o 
   6  17   2        1.93        0.98      1.78 o 
   7  17   2       73.99       70.99      5.34 o 
  -6  18   2       17.21       26.23      3.63 o 
  -5  18   2      151.20      170.31     10.39 o 
  -4  18   2        1.94        6.81      4.11 o 
  -3  18   2       41.32       69.62      4.58 o 
  -2  18   2      338.22      324.27      9.40 o 
  -1  18   2       39.52       39.99      2.65 o 
   0  18   2       91.87       98.66      4.03 o 
   1  18   2       10.37       18.52      2.45 o 
   2  18   2      136.10      139.87      5.42 o 
   3  18   2      289.77      259.20      8.77 o 
   4  18   2        0.42        0.69      1.32 o 
   5  18   2      108.24      114.79      6.34 o 
   6  18   2        7.10        9.20      2.69 o 
  -6  19   2        1.59        2.37      2.13 o 
  -5  19   2       20.82       18.98      3.27 o 
  -4  19   2       39.07       64.67      4.83 o 
  -3  19   2        7.91       16.27      2.12 o 
  -2  19   2       37.23       33.64      2.70 o 
  -1  19   2        1.44       13.21      1.88 o 
   0  19   2       23.02       18.85      2.00 o 
   1  19   2       60.17       68.04      4.43 o 
   2  19   2       11.63       18.71      3.26 o 
   3  19   2       79.63       86.59      6.65 o 
   4  19   2      143.61      154.05      6.29 o 
   5  19   2        4.28        7.68      2.62 o 
   6  19   2        5.06        6.62      2.54 o 
  -5  20   2       26.16       26.32      3.53 o 
  -4  20   2        0.49        0.00      1.80 o 
  -3  20   2       75.53       87.22      5.45 o 
  -2  20   2       11.81       11.03      2.11 o 
  -1  20   2      156.19      144.86      6.86 o 
   0  20   2       73.54       74.87      4.67 o 
   1  20   2       92.62       86.78      5.32 o 
   2  20   2        6.23        4.05      2.00 o 
   3  20   2      233.71      232.63      9.36 o 
   4  20   2        0.47        3.53      2.09 o 
   5  20   2        6.25        6.26      2.44 o 
  -4  21   2      211.77      249.32     10.72 o 
  -3  21   2       58.04       46.88      4.26 o 
  -2  21   2        6.12        7.93      2.12 o 
  -1  21   2      134.43      146.26      7.25 o 
   0  21   2        0.17        0.00      1.67 o 
   1  21   2       98.91       91.61      5.33 o 
   2  21   2        1.95        3.92      2.49 o 
   3  21   2       10.59       19.57      4.05 o 
   4  21   2      220.52      245.95     12.68 o 
  -3  22   2        2.02        4.83      2.90 o 
  -2  22   2       10.20       12.09      3.05 o 
  -1  22   2       22.62       19.02      3.13 o 
   0  22   2        1.44        0.27      1.70 o 
   1  22   2       13.96       20.77      3.21 o 
   2  22   2       41.71       41.97      4.42 o 
   3  22   2        4.11        4.00      2.27 o 
  -2  23   2       26.51       26.37      4.67 o 
  -1  23   2       70.36       68.55      5.42 o 
   0  23   2        5.25       10.85      4.01 o 
   1  23   2       20.54       24.39      3.48 o 
   2  23   2        0.03        2.71      2.25 o 
  -9   1   3      433.06      419.05     16.09 o 
  -8   1   3       38.54       41.31      3.62 o 
  -7   1   3       10.69        3.55      1.58 o 
  -6   1   3      123.98      115.50      3.05 o 
  -5   1   3      154.91      139.05      3.08 o 
  -4   1   3       31.02       23.29      1.18 o 
  -3   1   3       10.13       24.22      1.33 o 
  -2   1   3        2.58      182.12     10.06 o 
  -1   1   3      836.15      725.00      8.37 o 
   0   1   3      501.82      525.80      7.44 o 
   1   1   3      851.67      887.13     13.35 o 
   2   1   3     1703.49     1489.15     23.01 o 
   3   1   3      147.85      150.31      2.34 o 
   4   1   3       36.07       45.68      1.48 o 
   5   1   3       10.72       26.73      2.41 o 
   6   1   3      102.62      108.01      3.42 o 
   7   1   3        4.17        2.41      1.18 o 
   8   1   3        0.02        4.49      1.49 o 
   9   1   3      101.35      133.09      7.08 o 
  -9   2   3        0.01        4.78      4.08 o 
  -8   2   3      223.01      240.81      9.27 o 
  -7   2   3      331.89      341.85      9.02 o 
  -6   2   3      101.90      107.93      3.63 o 
  -5   2   3       39.41       41.73      2.97 o 
  -4   2   3        3.73       10.73      1.23 o 
  -3   2   3      284.92      308.58     12.15 o 
  -2   2   3       45.03       65.50      3.29 o 
  -1   2   3      492.96      536.15      6.87 o 
   0   2   3     1307.95     1408.29     13.62 o 
   1   2   3       30.75       91.40      3.77 o 
   2   2   3      326.80      279.96      4.33 o 
   3   2   3       31.47       39.78      1.91 o 
   4   2   3       29.13       36.07      1.63 o 
   5   2   3      103.66      113.50      3.35 o 
   6   2   3      116.33      108.92      3.30 o 
   7   2   3      414.03      372.76      8.66 o 
   8   2   3      367.66      387.08     11.48 o 
   9   2   3        1.28        2.63      2.00 o 
  -9   3   3       86.95       66.16      4.83 o 
  -8   3   3       15.62       31.71      8.83 o 
  -7   3   3       71.35       70.87      3.39 o 
  -6   3   3        0.23        0.00      0.94 o 
  -5   3   3        0.10        1.66      0.69 o 
  -4   3   3      150.68      131.40      2.82 o 
  -3   3   3      148.54      162.02      6.82 o 
  -2   3   3      315.18      412.19     12.42 o 
  -1   3   3     1350.55     1392.52     18.46 o 
   0   3   3       15.09       27.90      0.70 o 
   1   3   3       35.20      173.19      7.76 o 
   2   3   3      946.98     1003.19     11.09 o 
   3   3   3      166.48      222.70      4.88 o 
   4   3   3      234.85      221.62      5.06 o 
   5   3   3        0.95        3.53      0.86 o 
   6   3   3        0.80        0.00      0.76 o 
   7   3   3       89.04       97.50      3.54 o 
   8   3   3       18.28       28.31      2.49 o 
   9   3   3        4.55        5.68      1.87 o 
  -9   4   3        0.78        0.00      1.60 o 
  -8   4   3      122.07      128.62      6.24 o 
  -7   4   3      381.66      370.37     11.93 o 
  -6   4   3       74.02       68.83      2.94 o 
  -5   4   3      478.32      413.18      7.00 o 
  -4   4   3        9.72       38.15      2.47 o 
  -3   4   3      163.60      165.18      5.71 o 
  -2   4   3       36.15       68.39      4.54 o 
  -1   4   3      299.20      322.20      4.24 o 
   0   4   3     4468.41     4503.19     50.95 o 
   1   4   3       56.45       85.04      2.31 o 
   2   4   3      500.11      499.13      6.45 o 
   3   4   3      529.51      494.93      6.79 o 
   4   4   3      264.83      258.61      5.17 o 
   5   4   3       40.25       62.10      2.44 o 
   6   4   3       27.74       38.84      2.16 o 
   7   4   3      118.04      125.38      4.26 o 
   8   4   3      124.32      130.75      5.74 o 
   9   4   3        0.23        3.43      2.01 o 
  -9   5   3       86.85       84.57      7.19 o 
  -8   5   3       86.17       74.09      4.40 o 
  -7   5   3      175.23      190.59      6.25 o 
  -6   5   3        0.30       48.07      4.85 o 
  -5   5   3        7.48        7.63      1.72 o 
  -4   5   3     1344.69     1369.56     39.34 o 
  -3   5   3      353.59      373.16      5.80 o 
  -2   5   3       41.65       66.36      1.54 o 
  -1   5   3       39.76       42.77      1.24 o 
   0   5   3        0.03       11.50      3.00 o 
   1   5   3       15.14       51.60      1.22 o 
   2   5   3      151.04      190.59      4.15 o 
   3   5   3      240.55      237.28      4.70 o 
   4   5   3      286.60      366.19      8.10 o 
   5   5   3       15.03       11.24      1.27 o 
   6   5   3      444.60      410.94      8.80 o 
   7   5   3      353.15      356.80      8.69 o 
   8   5   3        9.53       19.04      2.60 o 
   9   5   3      125.46      121.30      7.13 o 
  -9   6   3        0.37       17.54      9.50 o 
  -8   6   3        4.59        0.00      1.66 o 
  -7   6   3        8.17       11.11      1.92 o 
  -6   6   3       66.27       87.55      5.93 o 
  -5   6   3        0.51        5.77      1.05 o 
  -4   6   3        0.01        5.39      2.29 o 
  -3   6   3      436.00      392.56      6.11 o 
  -2   6   3      178.78      275.84      6.06 o 
  -1   6   3      587.79      622.19      8.12 o 
   0   6   3     4153.03     4349.33     68.58 o 
   1   6   3      777.31      818.65     11.23 o 
   2   6   3     1094.63     1118.85     18.14 o 
   3   6   3       35.17       69.48      3.74 o 
   4   6   3        7.28       13.99      1.06 o 
   5   6   3       33.55       32.74      1.70 o 
   6   6   3      454.36      421.36     13.51 o 
   7   6   3        3.75        5.80      2.94 o 
   8   6   3        3.92        5.23      1.77 o 
   9   6   3       41.69       50.94      3.69 o 
  -9   7   3       43.54       46.98      5.41 o 
  -8   7   3       27.25       19.52      3.05 o 
  -7   7   3      235.17      196.97      6.40 o 
  -6   7   3      890.47      915.14     20.01 o 
  -5   7   3      107.40      140.95      4.04 o 
  -4   7   3     2814.76     2602.71     38.70 o 
  -3   7   3      132.19      120.35      2.59 o 
  -2   7   3       52.07      105.38      4.79 o 
  -1   7   3      267.02      229.46      3.63 o 
   0   7   3      257.34      342.04      5.58 o 
   1   7   3      167.59      168.73      2.79 o 
   2   7   3      703.73      660.07      9.29 o 
   3   7   3        8.80       25.81      1.16 o 
   4   7   3      723.01      824.10     17.58 o 
   5   7   3      316.04      332.39      7.36 o 
   6   7   3     1416.91     1347.30     26.78 o 
   7   7   3       20.45       30.82      3.55 o 
   8   7   3        0.32        1.67      1.57 o 
   9   7   3      136.90      102.35      5.97 o 
  -9   8   3       12.72       13.15      3.59 o 
  -8   8   3       87.49      104.61      6.27 o 
  -7   8   3       10.94        8.58      1.75 o 
  -6   8   3        5.76       13.79      1.75 o 
  -5   8   3        1.39       43.83      6.54 o 
  -4   8   3      134.01      116.08      2.81 o 
  -3   8   3      635.74      608.18      9.27 o 
  -2   8   3     1664.54     1625.93     22.50 o 
  -1   8   3        9.81       18.74      1.34 o 
   0   8   3      155.80      118.83      2.45 o 
   1   8   3       70.32       65.39      2.30 o 
   2   8   3      879.22      953.97     13.78 o 
   3   8   3      530.23      536.85      8.78 o 
   4   8   3       74.27       90.45      2.65 o 
   5   8   3      324.00      292.09      6.54 o 
   6   8   3       42.72       57.92      2.69 o 
   7   8   3        0.07        2.42      1.39 o 
   8   8   3      102.95      105.68      5.30 o 
   9   8   3       11.36       14.93      2.82 o 
  -8   9   3        1.39        2.69      1.85 o 
  -7   9   3       11.00       22.35      5.98 o 
  -6   9   3       21.98       48.09      3.57 o 
  -5   9   3       85.37      138.23      6.85 o 
  -4   9   3      612.60      504.72      9.47 o 
  -3   9   3       63.75       69.26      1.88 o 
  -2   9   3     1286.85     1220.58     17.35 o 
  -1   9   3      816.90      889.93     13.71 o 
   0   9   3        3.29        4.12      0.79 o 
   1   9   3      533.50      569.48      8.49 o 
   2   9   3       79.68      195.91      5.49 o 
   3   9   3      175.33      176.50      4.08 o 
   4   9   3      164.23      220.28      4.72 o 
   5   9   3      556.29      527.41     10.98 o 
   6   9   3      247.38      237.08      6.17 o 
   7   9   3       16.65       28.27      2.68 o 
   8   9   3        8.18        3.24      1.83 o 
  -8  10   3       84.70       67.66      5.01 o 
  -7  10   3       76.35       69.58      4.70 o 
  -6  10   3      278.33      246.51      9.15 o 
  -5  10   3     1136.46     1137.96     29.89 o 
  -4  10   3      783.96      714.75     14.26 o 
  -3  10   3      758.07      688.01     12.68 o 
  -2  10   3      755.81      762.76     11.36 o 
  -1  10   3        2.04       98.77      4.63 o 
   0  10   3      891.25      885.10     13.34 o 
   1  10   3      827.40      747.63     15.89 o 
   2  10   3      329.24      342.78      6.08 o 
   3  10   3      473.72      495.38     11.28 o 
   4  10   3       64.33      126.34      3.37 o 
   5  10   3      947.54      904.28     17.64 o 
   6  10   3       61.32       55.13      2.90 o 
   7  10   3       23.34       21.14      2.32 o 
   8  10   3       99.71       83.91      4.72 o 
  -8  11   3      153.51      149.78      8.17 o 
  -7  11   3       63.00       90.79      5.81 o 
  -6  11   3      167.05      132.68      6.26 o 
  -5  11   3      517.99      475.66     14.38 o 
  -4  11   3       18.09       59.23      3.49 o 
  -3  11   3      406.54      390.28      8.85 o 
  -2  11   3      107.27       94.27      4.77 o 
  -1  11   3     1567.33     1526.74     39.30 o 
   0  11   3        3.14        1.40      0.77 o 
   1  11   3      756.21      767.45     12.26 o 
   2  11   3      202.17      163.40      3.53 o 
   3  11   3      248.85      267.38      7.40 o 
   4  11   3      357.72      365.74      9.19 o 
   5  11   3       63.21      105.71      6.65 o 
   6  11   3       10.72       24.02      2.22 o 
   7  11   3      370.00      325.17     10.48 o 
   8  11   3       20.25       26.13      3.23 o 
  -8  12   3       42.16       41.51      4.62 o 
  -7  12   3       37.81       36.99      3.77 o 
  -6  12   3      211.00      182.71      7.77 o 
  -5  12   3       36.19       56.97      3.87 o 
  -4  12   3       11.69       15.00      2.05 o 
  -3  12   3      183.37      182.30      5.33 o 
  -2  12   3        2.34        3.04      1.17 o 
  -1  12   3      158.54      164.22      4.82 o 
   0  12   3      499.92      551.42      9.26 o 
   1  12   3       36.39       44.31      2.73 o 
   2  12   3       10.39       15.44      1.99 o 
   3  12   3       31.12       53.71      2.11 o 
   4  12   3        0.33        3.71      1.16 o 
   5  12   3      384.41      336.11      8.01 o 
   6  12   3      188.96      176.62      5.96 o 
   7  12   3        0.86        1.65      2.04 o 
   8  12   3        1.18        7.70      4.25 o 
  -7  13   3      183.24      194.20      8.99 o 
  -6  13   3      312.68      297.46     11.14 o 
  -5  13   3        4.91       12.34      2.30 o 
  -4  13   3      130.08      139.92      5.65 o 
  -3  13   3      250.69      261.62      6.71 o 
  -2  13   3      225.49      309.14     14.14 o 
  -1  13   3     1803.07     1733.55     34.04 o 
   0  13   3        2.36        1.87      1.21 o 
   1  13   3      874.02      955.50     16.31 o 
   2  13   3     1283.97     1188.58     20.70 o 
   3  13   3      329.60      335.71      7.09 o 
   4  13   3      303.74      282.71      7.70 o 
   5  13   3       13.03       11.47      2.10 o 
   6  13   3       24.64       55.19      4.61 o 
   7  13   3      186.65      161.76      7.58 o 
  -7  14   3      148.68      153.39      8.37 o 
  -6  14   3       18.84       18.57      2.97 o 
  -5  14   3      294.45      302.30     11.13 o 
  -4  14   3       29.96       23.70      2.49 o 
  -3  14   3       84.86      121.05      4.32 o 
  -2  14   3      726.61      723.51     23.35 o 
  -1  14   3      156.94      130.06      4.60 o 
   0  14   3      423.41      402.39      7.80 o 
   1  14   3       32.48       37.86      2.54 o 
   2  14   3        1.97       82.53      3.23 o 
   3  14   3      438.04      411.90     10.39 o 
   4  14   3        2.26        4.84      1.52 o 
   5  14   3      390.79      364.73      8.68 o 
   6  14   3      105.76      104.63      5.67 o 
   7  14   3       41.78       54.05      4.97 o 
  -7  15   3       53.54       50.59      4.74 o 
  -6  15   3        7.19        4.10      2.25 o 
  -5  15   3      167.42      137.87      6.69 o 
  -4  15   3        1.78        1.60      1.53 o 
  -3  15   3        7.30       19.80      3.83 o 
  -2  15   3      133.26      127.10      4.93 o 
  -1  15   3      397.76      390.99     10.15 o 
   0  15   3        0.83        0.00      1.17 o 
   1  15   3       10.08       52.82      2.41 o 
   2  15   3       95.73      102.80      4.02 o 
   3  15   3      179.56      184.41     11.58 o 
   4  15   3        1.77        5.86      1.54 o 
   5  15   3       19.42       33.49      2.93 o 
   6  15   3       21.95       16.48      2.57 o 
   7  15   3       37.47       25.99      3.55 o 
  -6  16   3       18.68       24.84      3.37 o 
  -5  16   3      238.16      220.41      9.18 o 
  -4  16   3       26.50       38.24      3.20 o 
  -3  16   3      219.82      294.64      8.69 o 
  -2  16   3       37.84       34.93      3.02 o 
  -1  16   3     1060.61      958.91     21.84 o 
   0  16   3      223.88      206.05      6.41 o 
   1  16   3      482.77      485.01     10.13 o 
   2  16   3        7.55        8.92      3.05 o 
   3  16   3     1116.93     1073.31     21.76 o 
   4  16   3       18.03       20.53      2.21 o 
   5  16   3       89.15      104.59      7.40 o 
   6  16   3       22.65       23.03      3.16 o 
  -6  17   3       73.10       84.85      7.37 o 
  -5  17   3        5.13       15.51      2.79 o 
  -4  17   3       35.74       69.55      6.40 o 
  -3  17   3      118.06      113.07      4.93 o 
  -2  17   3      121.03      132.35      5.78 o 
  -1  17   3      508.99      492.60     12.78 o 
   0  17   3       38.78       46.56      3.19 o 
   1  17   3      289.08      269.35     12.98 o 
   2  17   3        5.25       16.86      1.65 o 
   3  17   3        5.51       23.45      3.76 o 
   4  17   3      211.83      195.64      6.85 o 
   5  17   3        7.45        7.83      2.32 o 
   6  17   3       35.59       35.14      3.82 o 
  -6  18   3        1.07        1.29      2.39 o 
  -5  18   3        3.48        7.24      2.34 o 
  -4  18   3        0.04        0.13      1.62 o 
  -3  18   3        0.11        1.84      1.50 o 
  -2  18   3      114.37      100.65      5.04 o 
  -1  18   3       59.12       58.63      3.66 o 
   0  18   3        0.01        0.00      1.38 o 
   1  18   3       35.69       34.08      3.46 o 
   2  18   3       29.11       51.77      5.90 o 
   3  18   3       18.51       18.74      2.20 o 
   4  18   3        1.67        0.00      1.38 o 
   5  18   3        2.47        1.12      1.88 o 
   6  18   3        0.64        2.45      2.09 o 
  -5  19   3        1.14        0.90      2.01 o 
  -4  19   3       48.13       61.29      4.53 o 
  -3  19   3       27.49       28.89      3.55 o 
  -2  19   3      289.37      258.17      8.46 o 
  -1  19   3       17.93       24.42      2.50 o 
   0  19   3        2.16        0.34      1.40 o 
   1  19   3       62.40       51.27      3.75 o 
   2  19   3      187.89      182.67      7.91 o 
   3  19   3        1.39        1.67      1.76 o 
   4  19   3      164.24      133.11      5.79 o 
   5  19   3        0.02        0.00      2.11 o 
  -4  20   3        5.16        1.85      2.13 o 
  -3  20   3        0.16        3.69      2.17 o 
  -2  20   3       40.76       46.67      3.70 o 
  -1  20   3        3.86       12.15      2.03 o 
   0  20   3      269.88      244.86      9.79 o 
   1  20   3       71.46       69.03      4.54 o 
   2  20   3       95.67       80.54      5.87 o 
   3  20   3       30.89       27.34      3.28 o 
   4  20   3       11.13        5.68      2.65 o 
  -3  21   3        0.16        0.85      1.93 o 
  -2  21   3        0.08        0.38      1.41 o 
  -1  21   3       10.95       13.74      2.67 o 
   0  21   3       13.41       23.25      3.25 o 
   1  21   3        0.12        0.03      1.62 o 
   2  21   3        8.21        7.20      2.37 o 
   3  21   3       25.21       17.71      3.18 o 
  -2  22   3       33.44       40.86      4.90 o 
  -1  22   3        0.52        0.72      1.78 o 
   0  22   3      170.63      186.89      9.18 o 
   1  22   3       10.58       16.27      4.26 o 
   2  22   3      140.59      121.36      7.23 o 
   0  23   3       47.43       51.57      4.86 o 
  -9   0   4       45.97       37.97      6.92 o 
  -8   0   4       78.12       90.78     10.17 o 
  -7   0   4      134.61      111.84      8.54 o 
  -6   0   4      145.62      166.30      6.64 o 
  -5   0   4      283.36      318.00     12.01 o 
  -4   0   4        0.78       27.61      3.99 o 
  -3   0   4      425.30      554.28     12.77 o 
  -2   0   4      579.42      639.46     13.02 o 
  -1   0   4       68.56       65.96      2.20 o 
   0   0   4     7227.93     6950.57    102.66 o 
   1   0   4        0.91       15.44      7.02 o 
   2   0   4      685.47      709.08     20.55 o 
   3   0   4      494.82      587.58     18.69 o 
   4   0   4      240.40      222.02      8.01 o 
   5   0   4      607.40      560.56     14.34 o 
   6   0   4      206.74      235.69      8.98 o 
   7   0   4       30.07       30.73      3.35 o 
   8   0   4      202.58      259.64     14.71 o 
   9   0   4       16.04       20.33      7.73 o 
  -9   1   4       53.07       46.72      5.37 o 
  -8   1   4       22.34       26.43      3.52 o 
  -7   1   4       17.09       33.27      3.14 o 
  -6   1   4       14.10       19.67      2.01 o 
  -5   1   4      231.27      200.24      7.50 o 
  -4   1   4      268.19      281.46      8.27 o 
  -3   1   4        2.76       22.09      1.16 o 
  -2   1   4        4.66       30.21      2.41 o 
  -1   1   4       13.97      171.07      9.04 o 
   0   1   4      970.86      919.73     21.37 o 
   1   1   4     1269.98     1346.89     25.46 o 
   2   1   4      139.55      168.04      4.81 o 
   3   1   4      136.10      135.29      6.97 o 
   4   1   4      282.33      289.25      4.83 o 
   5   1   4        1.01       23.07      1.90 o 
   6   1   4       41.66       33.89      4.45 o 
   7   1   4      159.27      177.58      6.01 o 
   8   1   4        0.01        4.22      2.36 o 
   9   1   4       31.61       46.10      7.25 o 
  -9   2   4       28.64       23.00      3.28 o 
  -8   2   4       92.85       99.33      5.39 o 
  -7   2   4      228.24      231.90     10.45 o 
  -6   2   4       15.93       27.14      2.34 o 
  -5   2   4      268.92      281.49      6.14 o 
  -4   2   4        0.25        0.42      0.86 o 
  -3   2   4      339.22      368.89     12.72 o 
  -2   2   4       15.13       33.08      1.27 o 
  -1   2   4      185.68      361.48     12.12 o 
   0   2   4        6.43       10.74      0.63 o 
   1   2   4     1404.69     1301.59     59.64 o 
   2   2   4        3.57       10.66      0.80 o 
   3   2   4      210.05      168.86      9.10 o 
   4   2   4        3.60       13.26      1.76 o 
   5   2   4      113.13      136.44      3.73 o 
   6   2   4       28.29       35.32      2.09 o 
   7   2   4        1.51       36.97      3.81 o 
   8   2   4       57.33       73.01      5.03 o 
   9   2   4       19.07       27.72      6.79 o 
  -9   3   4       88.34       88.06      5.61 o 
  -8   3   4        8.12       13.58      2.54 o 
  -7   3   4      115.42      105.73      4.74 o 
  -6   3   4      247.40      264.25      7.44 o 
  -5   3   4      293.65      369.66     13.11 o 
  -4   3   4       96.50      130.45      3.58 o 
  -3   3   4       13.91       18.65      1.42 o 
  -2   3   4       17.36       44.69      2.81 o 
  -1   3   4      671.06      633.82      8.70 o 
   0   3   4      164.63      140.23      4.89 o 
   1   3   4      802.74      817.09     13.02 o 
   2   3   4      356.18      295.95      4.95 o 
   3   3   4       41.04       54.11      2.48 o 
   4   3   4      597.23      571.69     11.25 o 
   5   3   4      502.67      527.39      9.74 o 
   6   3   4      679.13      640.11     13.32 o 
   7   3   4       91.16      106.57      4.17 o 
   8   3   4       16.49       26.25      4.23 o 
   9   3   4      190.24      183.92     16.67 o 
  -9   4   4        3.83        4.00      2.80 o 
  -8   4   4       25.00       24.69      3.11 o 
  -7   4   4        0.03        6.84      1.64 o 
  -6   4   4       30.70       59.69      4.32 o 
  -5   4   4       63.48       75.96      2.79 o 
  -4   4   4      628.49      574.12     10.11 o 
  -3   4   4        9.78       14.84      1.09 o 
  -2   4   4      157.28      162.19      3.90 o 
  -1   4   4        9.58       27.58      1.14 o 
   0   4   4       42.81       53.44      1.82 o 
   1   4   4      145.24      184.46      3.56 o 
   2   4   4       35.13       59.69      1.91 o 
   3   4   4        7.88        8.10      1.30 o 
   4   4   4      285.55      327.31      5.60 o 
   5   4   4      114.66      119.93      3.24 o 
   6   4   4      250.73      249.57      6.90 o 
   7   4   4       69.65       68.38      3.64 o 
   8   4   4        5.92       11.60      3.35 o 
  -8   5   4       34.94       46.68      5.87 o 
  -7   5   4        7.37        6.74      1.74 o 
  -6   5   4       26.65       44.93      5.41 o 
  -5   5   4      340.59      330.55      6.81 o 
  -4   5   4      922.06      782.62     13.70 o 
  -3   5   4       51.96       71.64      2.40 o 
  -2   5   4      596.86      580.50     12.31 o 
  -1   5   4     1048.22      972.16     15.34 o 
   0   5   4        5.83        9.70      1.01 o 
   1   5   4      504.66      579.75     11.21 o 
   2   5   4      811.58      786.52     17.63 o 
   3   5   4      169.58      148.98      2.53 o 
   4   5   4       39.39      119.00      6.52 o 
   5   5   4       51.33       75.97      2.80 o 
   6   5   4       32.17       24.32      2.17 o 
   7   5   4       26.46       33.60      2.85 o 
   8   5   4       18.54       25.73      3.51 o 
  -8   6   4      134.17      138.56      8.75 o 
  -7   6   4      101.72      105.08      4.74 o 
  -6   6   4      511.13      570.96     25.21 o 
  -5   6   4      276.18      290.72      7.22 o 
  -4   6   4      717.63      668.51     12.85 o 
  -3   6   4      151.17      131.13      5.80 o 
  -2   6   4      810.68      847.86     12.99 o 
  -1   6   4       23.19       51.24      1.94 o 
   0   6   4      247.55      230.44      4.24 o 
   1   6   4      328.34      317.97      4.58 o 
   2   6   4      560.35      559.35     15.80 o 
   3   6   4        4.97       17.28      1.73 o 
   4   6   4        0.17       76.40      4.16 o 
   5   6   4      470.24      439.94      9.72 o 
   6   6   4      509.82      447.62     10.20 o 
   7   6   4      224.80      186.36      7.16 o 
   8   6   4      292.53      253.20     10.80 o 
  -8   7   4       81.58       82.06      6.68 o 
  -7   7   4       17.78       26.69      2.70 o 
  -6   7   4      143.30      135.86      4.78 o 
  -5   7   4       17.46       20.35      2.20 o 
  -4   7   4      247.31      260.96      5.54 o 
  -3   7   4       14.04       29.54      3.44 o 
  -2   7   4        2.58        4.93      0.92 o 
  -1   7   4        4.76        6.98      0.81 o 
   0   7   4      255.57      291.38      9.49 o 
   1   7   4        2.72        4.50      1.57 o 
   2   7   4        8.10       23.41      1.29 o 
   3   7   4      156.24      139.76      4.38 o 
   4   7   4      285.22      307.68      6.26 o 
   5   7   4       40.40       60.41      2.59 o 
   6   7   4        3.33       27.18      1.99 o 
   7   7   4       52.54       49.93      3.58 o 
   8   7   4       21.90       42.27      4.43 o 
  -8   8   4      143.26      145.91      9.09 o 
  -7   8   4       64.01       55.64      4.07 o 
  -6   8   4       71.19       61.98      4.45 o 
  -5   8   4      287.56      255.59      6.51 o 
  -4   8   4        0.54        1.59      1.71 o 
  -3   8   4     1040.43      930.29     30.42 o 
  -2   8   4      560.55      541.58      9.15 o 
  -1   8   4       34.71       58.64      1.87 o 
   0   8   4      732.82      759.25     11.55 o 
   1   8   4       46.42       74.86      2.33 o 
   2   8   4      645.30      623.39     10.54 o 
   3   8   4       51.83      142.45      4.83 o 
   4   8   4       29.53       21.26      1.48 o 
   5   8   4       27.59       40.29      2.07 o 
   6   8   4       64.99       52.01      3.45 o 
   7   8   4       39.04       37.17      4.02 o 
   8   8   4       54.90       50.66      7.91 o 
  -8   9   4      117.74      115.69      8.29 o 
  -7   9   4      301.55      294.62     11.93 o 
  -6   9   4      265.52      259.44      9.57 o 
  -5   9   4        2.07        4.40      1.65 o 
  -4   9   4      546.22      551.60     10.61 o 
  -3   9   4      908.14      941.49     23.59 o 
  -2   9   4       54.00       84.27      3.54 o 
  -1   9   4      947.44      942.47     14.91 o 
   0   9   4       24.22       26.61      2.42 o 
   1   9   4      455.32      470.40      7.63 o 
   2   9   4      438.79      391.09      6.97 o 
   3   9   4      339.81      369.26     12.00 o 
   4   9   4      196.08      212.51      5.19 o 
   5   9   4       15.55       19.34      1.74 o 
   6   9   4       45.74       55.99      2.84 o 
   7   9   4      196.29      179.42      8.25 o 
   8   9   4       10.67       24.16      4.11 o 
  -8  10   4        4.02        7.42      3.95 o 
  -7  10   4       40.72       44.17      4.50 o 
  -6  10   4        6.92        6.84      2.18 o 
  -5  10   4      334.07      363.73     11.76 o 
  -4  10   4       57.89       48.64      2.30 o 
  -3  10   4        7.36       58.44      4.00 o 
  -2  10   4        3.32       60.82      3.49 o 
  -1  10   4        2.01        9.61      1.18 o 
   0  10   4        9.80       12.05      1.55 o 
   1  10   4        1.24       13.11      1.50 o 
   2  10   4      498.36      498.67      8.76 o 
   3  10   4      399.40      375.05     16.55 o 
   4  10   4       22.70       23.18      1.77 o 
   5  10   4      605.45      600.72     12.90 o 
   6  10   4        4.56        3.46      1.87 o 
   7  10   4        0.03        3.28      1.86 o 
   8  10   4        4.57        5.08      2.81 o 
  -7  11   4      201.66      182.16      9.33 o 
  -6  11   4      132.45      155.36      7.38 o 
  -5  11   4      324.37      288.90     10.37 o 
  -4  11   4     1386.28     1321.50     28.69 o 
  -3  11   4      121.70      126.97      6.16 o 
  -2  11   4        9.73       21.89      1.38 o 
  -1  11   4      253.36      240.42      5.09 o 
   0  11   4       37.34       48.74      1.84 o 
   1  11   4       21.40       48.71      1.80 o 
   2  11   4      134.68      124.64      3.48 o 
   3  11   4      122.92      114.32      6.59 o 
   4  11   4       80.15      185.74      5.35 o 
   5  11   4       14.61       47.69      2.91 o 
   6  11   4      484.76      441.08     12.98 o 
   7  11   4       24.62       30.76      3.48 o 
  -7  12   4      241.81      240.92     11.33 o 
  -6  12   4        0.88        0.00      1.82 o 
  -5  12   4      374.48      394.36     13.92 o 
  -4  12   4       74.29       85.55      4.86 o 
  -3  12   4      413.81      483.44     20.93 o 
  -2  12   4      627.00      569.83     12.96 o 
  -1  12   4      123.91      103.72      2.94 o 
   0  12   4      400.51      393.70      8.39 o 
   1  12   4       97.47       85.00      2.74 o 
   2  12   4       10.85       66.06      2.78 o 
   3  12   4     1173.63     1117.55     23.29 o 
   4  12   4        8.15       21.01      1.71 o 
   5  12   4      118.80      150.54      4.92 o 
   6  12   4        4.15        7.90      2.49 o 
   7  12   4        1.40       21.60      3.88 o 
  -7  13   4        9.85       14.37      4.49 o 
  -6  13   4       93.73      100.61      5.83 o 
  -5  13   4        3.12        8.47      3.55 o 
  -4  13   4        0.05        9.67      2.29 o 
  -3  13   4       37.56       33.35      3.32 o 
  -2  13   4        2.11       10.52      2.11 o 
  -1  13   4      322.74      279.71      6.27 o 
   0  13   4        1.43        0.12      0.92 o 
   1  13   4      169.56      173.28      4.47 o 
   2  13   4       31.90       34.25      1.82 o 
   3  13   4       21.46       24.63      2.63 o 
   4  13   4      125.57       98.80      3.43 o 
   5  13   4       67.23       65.53      3.11 o 
   6  13   4        5.04       21.52      2.95 o 
   7  13   4       26.98       27.36      5.75 o 
  -7  14   4       17.77       23.93      3.58 o 
  -6  14   4       47.35       52.73      7.15 o 
  -5  14   4      188.07      183.22      7.96 o 
  -4  14   4        1.36        0.00      1.46 o 
  -3  14   4      348.59      348.34     18.23 o 
  -2  14   4      309.62      273.76      7.84 o 
  -1  14   4       16.37       12.76      1.80 o 
   0  14   4      113.11      120.55      3.55 o 
   1  14   4        7.52       10.55      1.58 o 
   2  14   4       64.71       75.30      3.00 o 
   3  14   4      285.70      264.78      6.54 o 
   4  14   4        1.78        4.19      1.28 o 
   5  14   4      223.66      219.93      6.67 o 
   6  14   4       28.92       41.15      5.09 o 
  -6  15   4      279.10      258.78     10.97 o 
  -5  15   4       71.14       54.90      4.53 o 
  -4  15   4      116.62      119.63      7.69 o 
  -3  15   4      208.23      222.75      8.39 o 
  -2  15   4       23.46       29.99      2.43 o 
  -1  15   4      427.32      361.14     22.30 o 
   0  15   4        7.95        9.16      1.71 o 
   1  15   4      214.72      219.22      5.81 o 
   2  15   4      163.55      138.83      4.29 o 
   3  15   4       49.59       64.81      2.89 o 
   4  15   4      122.15      117.44      4.63 o 
   5  15   4        0.65        5.88      2.22 o 
   6  15   4        1.13       31.35      4.50 o 
  -6  16   4        0.02        0.00      2.09 o 
  -5  16   4        2.51       13.09      4.10 o 
  -4  16   4       20.69       27.94      3.10 o 
  -3  16   4        6.32        4.56      1.65 o 
  -2  16   4       76.95       81.79      3.89 o 
  -1  16   4       98.23       83.36      4.35 o 
   0  16   4      158.78      160.37      5.98 o 
   1  16   4       11.49       20.44      1.85 o 
   2  16   4      235.00      204.17      5.62 o 
   3  16   4        0.81        0.00      1.05 o 
   4  16   4        0.44        5.96      1.47 o 
   5  16   4       48.92       58.40      6.34 o 
   6  16   4        3.92        4.24      2.96 o 
  -5  17   4       10.18        7.84      2.50 o 
  -4  17   4        6.52        9.41      2.54 o 
  -3  17   4        0.01        3.30      2.04 o 
  -2  17   4        4.93        7.80      2.15 o 
  -1  17   4      353.28      337.88      9.90 o 
   0  17   4      183.15      201.25      6.76 o 
   1  17   4      348.86      352.37      9.92 o 
   2  17   4       73.83       65.78      3.78 o 
   3  17   4        3.25        9.24      2.26 o 
   4  17   4       64.31       65.55      4.13 o 
   5  17   4        0.31        2.44      2.69 o 
  -5  18   4      104.77       97.22      6.20 o 
  -4  18   4        6.97       14.14      3.26 o 
  -3  18   4       91.22       88.97      5.12 o 
  -2  18   4      376.79      333.87     10.13 o 
  -1  18   4       19.65       17.06      2.31 o 
   0  18   4      110.35      123.20      5.42 o 
   1  18   4       14.50       17.02      3.32 o 
   2  18   4       21.51       55.44      4.20 o 
   3  18   4       73.92       60.32      3.99 o 
   4  18   4        0.87        2.31      2.07 o 
   5  18   4        9.80       16.36      3.62 o 
  -4  19   4       13.40       15.74      3.19 o 
  -3  19   4       20.08       27.46      4.61 o 
  -2  19   4      122.47       97.71      5.76 o 
  -1  19   4      123.48      112.51      5.18 o 
   0  19   4        2.32        0.91      1.59 o 
   1  19   4       14.11       27.31      2.57 o 
   2  19   4       53.61       61.33      4.87 o 
   3  19   4        5.23        9.79      3.38 o 
   4  19   4        5.21        6.92      3.14 o 
  -3  20   4       10.48       22.07      3.14 o 
  -2  20   4        6.71        9.52      1.96 o 
  -1  20   4      106.99       94.00      4.83 o 
   0  20   4       27.53       36.57      3.33 o 
   1  20   4       12.13       15.58      2.70 o 
   2  20   4       12.68        9.24      2.55 o 
   3  20   4      165.18      168.44      9.93 o 
  -2  21   4       45.54       45.12      4.17 o 
  -1  21   4       10.53       11.49      3.17 o 
   0  21   4       33.21       40.67      5.40 o 
   1  21   4       48.51       32.83      3.64 o 
   2  21   4       24.56       36.06      5.02 o 
  -8   1   5       79.02       74.62      5.21 o 
  -7   1   5        0.38        9.27      2.38 o 
  -6   1   5        0.07       38.22      3.73 o 
  -5   1   5      697.45      757.00     24.73 o 
  -4   1   5      607.82      525.09     10.07 o 
  -3   1   5      181.38      169.94      4.04 o 
  -2   1   5      254.89      287.27      6.03 o 
  -1   1   5      534.35      621.13      9.03 o 
   0   1   5       46.69       53.24      2.64 o 
   1   1   5     1757.84     1785.67     39.46 o 
   2   1   5      829.28      791.71     18.71 o 
   3   1   5        3.80       27.71      2.45 o 
   4   1   5      211.84      279.32      8.96 o 
   5   1   5      432.55      458.32     14.46 o 
   6   1   5      308.76      272.47     10.34 o 
   7   1   5       44.71       50.82      4.40 o 
   8   1   5        2.30       14.37      3.29 o 
  -8   2   5       97.84      115.36      6.26 o 
  -7   2   5      119.53      136.14      6.84 o 
  -6   2   5       28.31       50.41      3.90 o 
  -5   2   5       69.77      102.61      6.72 o 
  -4   2   5       11.49       25.75      3.32 o 
  -3   2   5      465.21      471.38      8.63 o 
  -2   2   5      349.99      366.54      8.37 o 
  -1   2   5       18.00       90.64      4.00 o 
   0   2   5      143.94      145.99      2.94 o 
   1   2   5      606.26      628.20     15.18 o 
   2   2   5      658.75      624.98     15.64 o 
   3   2   5      675.16      569.21     14.94 o 
   4   2   5       64.63       76.89      3.99 o 
   5   2   5      393.80      401.39     13.07 o 
   6   2   5      239.84      207.11      8.98 o 
   7   2   5      167.29      141.64      7.07 o 
   8   2   5      384.74      376.99     17.63 o 
  -8   3   5       16.35       29.97      3.76 o 
  -7   3   5      100.93      101.37      7.81 o 
  -6   3   5       63.05       54.37      3.08 o 
  -5   3   5      200.07      180.60      5.26 o 
  -4   3   5      197.70      158.20      4.50 o 
  -3   3   5       80.45       67.61      2.32 o 
  -2   3   5      190.41      184.22      4.42 o 
  -1   3   5       27.01       34.57      3.64 o 
   0   3   5        0.03       12.51      1.55 o 
   1   3   5      149.34      201.04      6.10 o 
   2   3   5      169.83      167.99      5.75 o 
   3   3   5       15.16       22.92      2.34 o 
   4   3   5       22.65       47.91      3.90 o 
   5   3   5        6.10       23.92      3.44 o 
   6   3   5       46.32       37.40      3.68 o 
   7   3   5        0.56       11.16      3.69 o 
   8   3   5       34.86       50.12      5.71 o 
  -8   4   5      144.35      177.08     11.45 o 
  -7   4   5      184.36      187.09     12.85 o 
  -6   4   5       32.71       40.98      2.68 o 
  -5   4   5      391.71      399.84     11.67 o 
  -4   4   5       37.86       55.47      2.24 o 
  -3   4   5      111.29      119.76      3.29 o 
  -2   4   5       95.45      160.27      5.45 o 
  -1   4   5       32.45       57.87      2.20 o 
   0   4   5     1390.00     1362.68     22.42 o 
   1   4   5      260.43      244.63      4.85 o 
   2   4   5      758.34      751.64     18.69 o 
   3   4   5      342.15      350.03     10.18 o 
   4   4   5      182.32      161.70      8.51 o 
   5   4   5       59.01       90.54      4.78 o 
   6   4   5       44.04       49.25      3.98 o 
   7   4   5        2.79       21.82      3.15 o 
   8   4   5       87.76       96.83      8.20 o 
  -8   5   5      108.29      134.40      8.96 o 
  -7   5   5       26.79       61.23      4.57 o 
  -6   5   5       26.48       35.53      2.80 o 
  -5   5   5       70.34       66.30      2.99 o 
  -4   5   5      280.90      283.83      7.62 o 
  -3   5   5      287.71      306.46      6.41 o 
  -2   5   5        0.29      108.54      8.50 o 
  -1   5   5      557.55      559.87      8.96 o 
   0   5   5        7.44        9.41      2.23 o 
   1   5   5      182.66      191.36      4.17 o 
   2   5   5      961.29      918.24     16.94 o 
   3   5   5      389.55      341.62     10.38 o 
   4   5   5      470.45      421.99     12.86 o 
   5   5   5        1.75       12.23      2.96 o 
   6   5   5      133.59      121.18      6.23 o 
   7   5   5      450.56      436.41     15.47 o 
   8   5   5        3.32       22.26      4.45 o 
  -8   6   5      121.77      134.88      9.82 o 
  -7   6   5        0.36        0.42      1.65 o 
  -6   6   5       16.65       19.56      2.74 o 
  -5   6   5       19.48       21.87      2.25 o 
  -4   6   5        3.38       14.14      2.77 o 
  -3   6   5       35.72       86.19      3.80 o 
  -2   6   5       57.80       71.71      2.26 o 
  -1   6   5       53.91       65.64      5.24 o 
   0   6   5       21.31       20.22      1.96 o 
   1   6   5       64.35       78.11      2.54 o 
   2   6   5      212.70      221.04      7.97 o 
   3   6   5      504.63      502.20     10.94 o 
   4   6   5       76.99       72.23      4.26 o 
   5   6   5       20.38       23.48      2.70 o 
   6   6   5        9.50        5.87      2.17 o 
   7   6   5        2.82        3.61      2.21 o 
   8   6   5        0.18       16.06      5.08 o 
  -7   7   5      225.02      198.45      8.04 o 
  -6   7   5      605.55      557.19     16.52 o 
  -5   7   5       24.82       25.70      2.59 o 
  -4   7   5      710.26      741.72     29.30 o 
  -3   7   5       97.89       94.47      3.06 o 
  -2   7   5       30.04       97.47      6.23 o 
  -1   7   5      199.59      199.14      4.81 o 
   0   7   5      117.04      145.74      3.83 o 
   1   7   5        7.98       30.46      2.11 o 
   2   7   5      701.01      658.33     13.56 o 
   3   7   5       42.06       55.54      3.82 o 
   4   7   5      170.78      197.99      6.77 o 
   5   7   5        6.38       20.27      2.60 o 
   6   7   5      170.84      174.44      7.69 o 
   7   7   5       11.46       27.85      3.56 o 
  -7   8   5       70.56       68.45      5.31 o 
  -6   8   5       12.78       22.98      3.08 o 
  -5   8   5        3.27       19.99      2.59 o 
  -4   8   5       71.45       72.97      3.02 o 
  -3   8   5      205.96      196.73      4.86 o 
  -2   8   5      899.59      836.71     15.22 o 
  -1   8   5      219.06      184.32      4.20 o 
   0   8   5      337.58      320.67      6.78 o 
   1   8   5       21.63       43.72      2.54 o 
   2   8   5      151.77      210.39      6.21 o 
   3   8   5      428.97      392.39      9.61 o 
   4   8   5       10.98       24.43      2.38 o 
   5   8   5      160.91      141.86      5.36 o 
   6   8   5      102.17       98.69      5.46 o 
   7   8   5        6.04       15.34      3.72 o 
  -7   9   5       62.53       77.31      5.43 o 
  -6   9   5        1.52        0.00      1.67 o 
  -5   9   5       12.43       18.91      2.95 o 
  -4   9   5        0.09        2.86      1.22 o 
  -3   9   5       49.55       76.92      3.80 o 
  -2   9   5      159.19      147.35      4.08 o 
  -1   9   5       57.33       74.67      2.47 o 
   0   9   5        8.21       12.58      1.44 o 
   1   9   5       64.27       75.62      3.73 o 
   2   9   5        2.93       26.46      3.53 o 
   3   9   5      342.74      307.43      8.35 o 
   4   9   5        4.92        6.06      2.19 o 
   5   9   5        4.10        4.57      1.80 o 
   6   9   5        2.02        8.06      4.70 o 
   7   9   5        8.32       15.07      3.82 o 
  -7  10   5       89.11       86.96      6.03 o 
  -6  10   5      151.91      146.23      7.75 o 
  -5  10   5      705.28      714.05     29.67 o 
  -4  10   5      248.30      233.74     10.79 o 
  -3  10   5      158.35      173.91      4.53 o 
  -2  10   5      540.25      504.95     10.21 o 
  -1  10   5        1.30       16.11      1.74 o 
   0  10   5        5.72        6.04      1.02 o 
   1  10   5      114.62      120.19      4.21 o 
   2  10   5        0.05       57.05      3.46 o 
   3  10   5       33.43       48.67      4.72 o 
   4  10   5       18.67       33.86      3.11 o 
   5  10   5      116.11      155.10      7.13 o 
   6  10   5        9.23       23.49      3.37 o 
   7  10   5       14.26       16.58      4.06 o 
  -7  11   5        8.42       13.89      3.02 o 
  -6  11   5       88.18       91.81      5.91 o 
  -5  11   5       24.36       18.17      2.98 o 
  -4  11   5        4.94       16.01      2.15 o 
  -3  11   5       50.63       52.03      2.98 o 
  -2  11   5       66.37       60.77      2.64 o 
  -1  11   5      298.02      278.41      6.19 o 
   0  11   5        0.04        0.82      1.29 o 
   1  11   5      273.90      270.79      7.22 o 
   2  11   5       40.60       56.72      3.86 o 
   3  11   5        8.31       15.67      2.06 o 
   4  11   5       81.28       73.20      3.79 o 
   5  11   5       65.54       50.49      3.44 o 
   6  11   5       60.03       69.27      5.32 o 
   7  11   5       76.40       46.69      6.17 o 
  -6  12   5       50.08       57.64      4.72 o 
  -5  12   5       18.93       23.05      3.14 o 
  -4  12   5       32.33       44.79      5.02 o 
  -3  12   5        6.48       14.25      1.89 o 
  -2  12   5       57.85       56.50      2.48 o 
  -1  12   5        9.36       12.27      1.45 o 
   0  12   5        1.01        1.82      0.99 o 
   1  12   5       10.13        6.87      1.50 o 
   2  12   5       34.21       37.65      2.46 o 
   3  12   5       75.34       66.02      3.28 o 
   4  12   5        3.50        9.43      1.94 o 
   5  12   5      102.53       98.22      4.85 o 
   6  12   5      105.07       86.68      8.07 o 
  -6  13   5      183.86      177.85      8.77 o 
  -5  13   5       82.86       76.04      5.10 o 
  -4  13   5      203.20      212.28      8.60 o 
  -3  13   5       85.15       74.65      3.70 o 
  -2  13   5       26.88       24.47      3.07 o 
  -1  13   5      316.14      291.68      7.67 o 
   0  13   5        0.80        4.55      2.04 o 
   1  13   5      181.88      194.10      5.32 o 
   2  13   5       43.97       39.81      2.62 o 
   3  13   5       40.86       47.71      3.13 o 
   4  13   5       44.85       54.07      3.76 o 
   5  13   5        2.34       10.90      2.36 o 
   6  13   5        9.15       33.20      4.72 o 
  -6  14   5        9.35        3.67      2.41 o 
  -5  14   5       77.88       91.82      6.03 o 
  -4  14   5        3.78        0.19      1.52 o 
  -3  14   5       23.04       26.74      2.63 o 
  -2  14   5       51.87       69.95      3.49 o 
  -1  14   5       44.31       37.19      2.83 o 
   0  14   5      177.33      180.75      5.76 o 
   1  14   5        1.68        8.83      1.41 o 
   2  14   5       59.41       74.98      3.81 o 
   3  14   5        9.26        8.13      2.76 o 
   4  14   5        1.31        0.00      1.40 o 
   5  14   5      197.11      172.76      8.11 o 
   6  14   5        3.16        6.20      3.95 o 
  -5  15   5        5.34        9.09      2.80 o 
  -4  15   5       46.12       48.80      3.82 o 
  -3  15   5        0.35        2.04      1.46 o 
  -2  15   5       11.77       15.56      2.47 o 
  -1  15   5      282.88      278.53      8.70 o 
   0  15   5        8.83       15.73      3.43 o 
   1  15   5        0.07       38.95      2.94 o 
   2  15   5       88.74       77.19      3.79 o 
   3  15   5        7.60        5.00      1.82 o 
   4  15   5        2.00        5.74      1.91 o 
   5  15   5       31.83       35.51      5.24 o 
  -5  16   5      128.19      126.46      7.71 o 
  -4  16   5       37.02       30.34      3.67 o 
  -3  16   5       72.77       94.40      5.68 o 
  -2  16   5        3.60        2.50      1.49 o 
  -1  16   5       42.43       39.40      4.23 o 
   0  16   5      105.77      102.79      4.80 o 
   1  16   5      135.07       97.13      5.13 o 
   2  16   5        4.91        6.51      1.77 o 
   3  16   5      356.56      340.26     12.04 o 
   4  16   5        0.07        4.24      1.78 o 
   5  16   5      125.86      136.64     15.66 o 
  -4  17   5        5.33       11.77      3.11 o 
  -3  17   5       70.90       58.61      4.48 o 
  -2  17   5        3.43        6.83      1.80 o 
  -1  17   5      227.12      210.62      7.51 o 
   0  17   5       22.50       24.65      2.65 o 
   1  17   5        6.42       30.01      3.17 o 
   2  17   5       24.28       14.51      2.44 o 
   3  17   5        0.63        7.07      2.11 o 
   4  17   5       28.97       22.47      3.41 o 
  -3  18   5        7.01        6.54      2.35 o 
  -2  18   5       52.97       46.96      3.50 o 
  -1  18   5        0.01        0.10      1.37 o 
   0  18   5      128.76      140.46      9.22 o 
   1  18   5        0.07        4.88      1.90 o 
   2  18   5        7.85       16.36      2.91 o 
   3  18   5       13.35       10.33      3.28 o 
  -2  19   5       37.50       37.07      4.10 o 
  -1  19   5       42.92       41.41      3.85 o 
   0  19   5       14.36       11.75      2.80 o 
   1  19   5       28.90       30.80      4.18 o 
   2  19   5      130.35      141.27      9.17 o 
   0  20   5       39.65       38.87      4.87 o 
  -7   0   6      127.02      119.32      9.35 o 
  -6   0   6       14.08       23.34      3.65 o 
  -5   0   6      174.04      174.01      7.15 o 
  -4   0   6      138.67      128.61      5.98 o 
  -3   0   6       29.63       43.97      3.01 o 
  -2   0   6      366.03      501.09     20.48 o 
  -1   0   6      157.83      182.44     11.79 o 
   0   0   6     2566.36     2262.03     78.37 o 
   1   0   6      401.15      366.87     15.81 o 
   2   0   6     1912.55     1807.61     67.05 o 
   3   0   6      280.75      286.08     21.15 o 
   4   0   6       48.93       81.91     10.57 o 
   5   0   6      127.91      105.05      8.86 o 
   6   0   6      192.56      172.32     12.10 o 
   7   0   6        1.40       11.64      6.00 o 
  -7   1   6       76.38       77.27      5.64 o 
  -6   1   6       62.08       67.51      3.64 o 
  -5   1   6       36.95       34.48      2.39 o 
  -4   1   6      407.24      353.06      8.31 o 
  -3   1   6       31.58       27.15      1.68 o 
  -2   1   6      246.83      283.16      5.89 o 
  -1   1   6      342.98      392.31     11.19 o 
   0   1   6      542.95      544.29     15.42 o 
   1   1   6       35.11      107.24     10.51 o 
   2   1   6      466.71      531.27     27.00 o 
   3   1   6       42.87       41.10      3.39 o 
   4   1   6      159.36      170.41      7.50 o 
   5   1   6        6.75       13.63      2.73 o 
   6   1   6       22.55       24.80      3.57 o 
   7   1   6       89.06       89.37      6.67 o 
  -7   2   6       97.12       99.63      5.66 o 
  -6   2   6       34.48       33.04      2.83 o 
  -5   2   6        2.21        3.73      1.32 o 
  -4   2   6       46.53       43.89      2.26 o 
  -3   2   6      198.87      172.14      5.18 o 
  -2   2   6       42.91       80.72      2.64 o 
  -1   2   6        5.20      178.67     12.33 o 
   0   2   6        8.84       25.07      3.61 o 
   1   2   6     1458.29     1459.40     37.26 o 
   2   2   6      391.25      409.15     13.82 o 
   3   2   6        1.64       28.61      4.34 o 
   4   2   6       35.28       53.19      4.67 o 
   5   2   6        0.27        4.01      2.18 o 
   6   2   6       57.00       49.39      4.50 o 
   7   2   6        0.14       11.50      2.97 o 
  -7   3   6      179.15      164.69      7.92 o 
  -6   3   6      163.59      152.44      5.86 o 
  -5   3   6       78.72      121.93      4.31 o 
  -4   3   6      361.98      355.71      8.78 o 
  -3   3   6      132.25      131.02      6.73 o 
  -2   3   6      255.19      250.85      5.44 o 
  -1   3   6      834.31      772.74     19.61 o 
   0   3   6        0.76        5.63      1.71 o 
   1   3   6      461.90      454.52     13.46 o 
   2   3   6      423.47      384.55     12.03 o 
   3   3   6       36.29       53.17      6.16 o 
   4   3   6      490.86      490.21     15.90 o 
   5   3   6      305.10      295.88     12.21 o 
   6   3   6      241.85      200.21      9.65 o 
   7   3   6       39.66       45.11      4.65 o 
  -7   4   6       32.11       45.50      4.13 o 
  -6   4   6       63.20       63.44      3.87 o 
  -5   4   6      267.67      254.53      7.42 o 
  -4   4   6       49.58       41.74      2.69 o 
  -3   4   6      255.10      250.95      5.96 o 
  -2   4   6      407.22      343.02      7.17 o 
  -1   4   6       40.73       48.16      3.66 o 
   0   4   6      549.35      556.49     19.52 o 
   1   4   6      106.97      105.88      4.77 o 
   2   4   6       17.61       68.23      4.25 o 
   3   4   6      256.02      253.37      9.03 o 
   4   4   6        7.76       11.25      2.54 o 
   5   4   6      183.51      170.91      8.04 o 
   6   4   6       55.79       58.97      5.06 o 
   7   4   6       25.38       34.70      4.36 o 
  -7   5   6        0.90        4.54      2.79 o 
  -6   5   6        0.02        2.24      1.52 o 
  -5   5   6      253.05      240.05      9.28 o 
  -4   5   6       87.08       70.07      2.93 o 
  -3   5   6       23.84       29.16      1.88 o 
  -2   5   6      169.53      173.62      5.26 o 
  -1   5   6        5.91       12.36      1.39 o 
   0   5   6        0.24        7.86      3.91 o 
   1   5   6       30.91       39.85      2.93 o 
   2   5   6      183.68      186.40      7.10 o 
   3   5   6       60.99       53.96      3.80 o 
   4   5   6        0.98       12.20      2.96 o 
   5   5   6       27.20       55.04      7.07 o 
   6   5   6       15.96       16.16      3.93 o 
   7   5   6        4.08        6.80      2.64 o 
  -7   6   6       25.64       34.45      6.20 o 
  -6   6   6       68.85       68.83      4.15 o 
  -5   6   6      525.33      475.76     13.72 o 
  -4   6   6       52.35       51.70      2.93 o 
  -3   6   6      185.67      204.17      5.46 o 
  -2   6   6      447.96      436.97     12.32 o 
  -1   6   6       12.22       19.97      1.70 o 
   0   6   6      134.86      140.64      5.74 o 
   1   6   6       54.66       69.54      3.80 o 
   2   6   6        2.35       60.12      7.19 o 
   3   6   6      144.99      130.91      5.87 o 
   4   6   6       33.52       58.42      4.99 o 
   5   6   6      358.48      341.10     13.38 o 
   6   6   6       91.65       64.94      4.97 o 
   7   6   6       79.25       56.28      4.98 o 
  -6   7   6      228.35      215.52     13.94 o 
  -5   7   6       17.09       25.20      3.21 o 
  -4   7   6        2.48       25.90      1.99 o 
  -3   7   6        0.27        3.23      1.33 o 
  -2   7   6       24.33       23.45      2.35 o 
  -1   7   6      622.85      536.03     12.77 o 
   0   7   6      104.61      131.24      5.28 o 
   1   7   6      186.13      233.92      7.98 o 
   2   7   6       18.12       12.88      2.17 o 
   3   7   6       35.14       36.79      3.54 o 
   4   7   6      208.29      189.58      8.10 o 
   5   7   6        5.93       11.88      2.91 o 
   6   7   6        5.34       29.20      4.26 o 
  -6   8   6       34.28       43.86      4.58 o 
  -5   8   6      169.48      167.33      6.40 o 
  -4   8   6       38.78       39.55      2.49 o 
  -3   8   6       11.92       12.74      2.03 o 
  -2   8   6        3.65        5.98      1.27 o 
  -1   8   6        2.91       15.95      2.86 o 
   0   8   6        0.04        0.89      1.11 o 
   1   8   6        8.92        8.20      2.31 o 
   2   8   6        0.53        6.98      2.95 o 
   3   8   6        9.65       16.82      2.53 o 
   4   8   6       20.91       21.47      3.10 o 
   5   8   6       55.49       67.03      5.01 o 
   6   8   6        7.91        7.50      2.76 o 
  -6   9   6       80.88       80.17      5.66 o 
  -5   9   6        6.45        4.91      2.11 o 
  -4   9   6      135.34      142.45      4.76 o 
  -3   9   6      153.55      148.82      4.60 o 
  -2   9   6       20.43       27.25      2.21 o 
  -1   9   6      393.52      387.38     11.91 o 
   0   9   6        0.05        0.71      1.11 o 
   1   9   6      124.30      149.74      6.14 o 
   2   9   6       71.76       67.94      5.61 o 
   3   9   6       75.37       78.09      4.62 o 
   4   9   6       73.96       78.90      4.96 o 
   5   9   6        0.58        2.40      2.07 o 
   6   9   6        0.12       12.08      3.29 o 
  -6  10   6       33.28       33.11      3.89 o 
  -5  10   6       16.95       24.08      3.09 o 
  -4  10   6       17.50       15.23      2.98 o 
  -3  10   6        9.38       16.11      2.56 o 
  -2  10   6        3.71       10.74      2.07 o 
  -1  10   6       10.00       17.10      1.88 o 
   0  10   6       98.50      100.99      4.76 o 
   1  10   6       14.17       10.99      2.28 o 
   2  10   6       42.15       45.42      3.47 o 
   3  10   6       54.53       45.28      3.90 o 
   4  10   6        8.88       13.59      3.35 o 
   5  10   6      114.54       94.02      6.13 o 
   6  10   6        0.64        5.59      2.79 o 
  -5  11   6       66.17       61.19      4.62 o 
  -4  11   6      206.59      193.98      8.63 o 
  -3  11   6        0.28        3.25      1.40 o 
  -2  11   6      155.86      125.98      4.74 o 
  -1  11   6       38.32       34.75      2.59 o 
   0  11   6        4.72        9.91      1.66 o 
   1  11   6        0.87        6.66      1.60 o 
   2  11   6        9.70       25.67      3.02 o 
   3  11   6        4.45        6.61      2.30 o 
   4  11   6       27.23       42.10      3.86 o 
   5  11   6       23.70       30.16      3.65 o 
  -5  12   6        7.10       20.67      3.06 o 
  -4  12   6      123.27      114.27      5.85 o 
  -3  12   6        9.10       21.47      3.82 o 
  -2  12   6       94.56      103.83      5.06 o 
  -1  12   6        7.04       10.78      2.24 o 
   0  12   6       37.01       37.63      2.47 o 
   1  12   6       22.66       24.83      2.37 o 
   2  12   6       50.11       44.98      3.90 o 
   3  12   6      176.05      166.83      7.54 o 
   4  12   6        5.46       21.16      3.14 o 
   5  12   6       23.61       31.16      3.94 o 
  -5  13   6        6.44        5.17      2.55 o 
  -4  13   6        5.99        2.45      1.88 o 
  -3  13   6        3.32        1.31      1.66 o 
  -2  13   6       12.73       11.71      2.30 o 
  -1  13   6        2.26        5.52      1.87 o 
   0  13   6        0.05        0.00      1.13 o 
   1  13   6        3.04        0.25      1.29 o 
   2  13   6       44.66       43.06      3.78 o 
   3  13   6        5.05        4.46      2.21 o 
   4  13   6        0.70        2.09      2.11 o 
   5  13   6        1.01        0.70      2.27 o 
  -4  14   6       21.35       24.54      3.86 o 
  -3  14   6       22.01       21.80      5.04 o 
  -2  14   6      170.19      163.45      7.31 o 
  -1  14   6        0.34        3.73      2.99 o 
   0  14   6       25.21       24.60      4.46 o 
   1  14   6        2.70        9.62      1.94 o 
   2  14   6      110.76      125.53      6.57 o 
   3  14   6       20.78       16.27      2.92 o 
   4  14   6        0.08        2.55      2.08 o 
  -4  15   6       16.92       21.14      3.54 o 
  -3  15   6       83.22       83.51      6.15 o 
  -2  15   6        0.07        7.05      2.13 o 
  -1  15   6        3.09        6.66      2.19 o 
   0  15   6       23.58       22.83      2.89 o 
   1  15   6       21.24       25.79      3.29 o 
   2  15   6       68.77       69.73      5.09 o 
   3  15   6       28.02       29.84      4.99 o 
   4  15   6       25.39       29.05      6.92 o 
  -3  16   6        6.20        2.83      2.65 o 
  -2  16   6       19.72       23.44      3.15 o 
  -1  16   6        3.82        5.62      2.11 o 
   0  16   6        2.03        8.38      4.12 o 
   1  16   6       60.02       61.87      4.46 o 
   2  16   6        0.48        5.04      2.65 o 
   3  16   6        0.75        1.45      2.32 o 
  -2  17   6       14.03       19.23      3.40 o 
  -1  17   6       49.73       61.67      5.02 o 
   0  17   6       32.09       21.32      3.28 o 
   1  17   6      158.87      132.20      8.64 o 
   2  17   6       67.40       67.91      6.40 o 
  -6   1   7      137.72      118.17      8.74 o 
  -5   1   7       22.90       33.41      3.20 o 
  -4   1   7      278.23      252.72      9.49 o 
  -3   1   7      314.11      304.42     11.71 o 
  -2   1   7      163.48      194.75      7.87 o 
  -1   1   7      161.19      124.13      5.62 o 
   0   1   7       26.42       34.36      3.23 o 
   1   1   7      109.20      105.64      6.99 o 
   2   1   7      637.80      549.17     17.96 o 
   3   1   7        4.57       35.63      6.73 o 
   4   1   7      104.50      113.03      6.59 o 
   5   1   7       31.91       22.48      3.67 o 
   6   1   7       53.58       51.43      6.02 o 
  -6   2   7       79.82       64.59      4.88 o 
  -5   2   7      213.35      176.77      6.57 o 
  -4   2   7       16.27       22.71      2.97 o 
  -3   2   7      287.34      251.10      8.91 o 
  -2   2   7      383.80      366.63     12.17 o 
  -1   2   7        1.67       42.07      3.35 o 
   0   2   7       46.11       51.05      3.62 o 
   1   2   7      347.57      388.25     13.31 o 
   2   2   7      112.05      145.03      7.46 o 
   3   2   7       82.93       77.06      5.10 o 
   4   2   7        1.25        5.98      2.64 o 
   5   2   7       38.04       46.76      4.54 o 
   6   2   7       18.59       14.75      3.49 o 
  -6   3   7        4.53        2.58      2.53 o 
  -5   3   7        0.18        0.03      1.66 o 
  -4   3   7       11.05       20.56      2.77 o 
  -3   3   7       16.87       16.70      2.53 o 
  -2   3   7       69.78       80.16      6.23 o 
  -1   3   7       68.22       76.79      4.73 o 
   0   3   7        0.00       12.09      4.17 o 
   1   3   7      377.66      385.19     13.40 o 
   2   3   7       54.70       70.73      5.37 o 
   3   3   7        1.80        7.08      2.31 o 
   4   3   7        9.21       13.86      2.79 o 
   5   3   7        0.07        0.28      2.61 o 
  -5   4   7      219.75      217.70     11.82 o 
  -4   4   7       19.27       20.46      2.76 o 
  -3   4   7       10.07       21.23      4.31 o 
  -2   4   7      238.82      234.46      8.59 o 
  -1   4   7        8.52       28.65      2.99 o 
   0   4   7      260.95      214.45      8.54 o 
   1   4   7      135.24      148.42      7.16 o 
   2   4   7      338.30      364.36     13.05 o 
   3   4   7      138.91      129.09      6.63 o 
   4   4   7       29.07       30.21      3.58 o 
   5   4   7       10.53       44.37      4.92 o 
  -5   5   7        2.73        9.23      4.38 o 
  -4   5   7      363.23      324.09     11.09 o 
  -3   5   7      165.65      159.53      7.14 o 
  -2   5   7        7.93       11.80      2.35 o 
  -1   5   7      301.78      305.00     10.51 o 
   0   5   7       23.66       34.18      3.23 o 
   1   5   7      240.40      221.69      8.95 o 
   2   5   7       48.31       56.44      4.43 o 
   3   5   7       18.75       22.53      3.13 o 
   4   5   7        8.57       43.52      4.40 o 
   5   5   7        8.79       21.35      3.84 o 
  -5   6   7      116.67      103.83      6.24 o 
  -4   6   7        6.60       16.62      2.54 o 
  -3   6   7       24.61       31.12      2.99 o 
  -2   6   7        5.52       21.70      2.93 o 
  -1   6   7       79.71       89.67      5.09 o 
   0   6   7       18.32       28.44      3.99 o 
   1   6   7       55.28       79.99      4.97 o 
   2   6   7      113.18      128.26      6.93 o 
   3   6   7       52.58       32.15      3.55 o 
   4   6   7       53.20       51.64      4.62 o 
   5   6   7       10.89       25.99      4.49 o 
  -5   7   7        4.97       10.67      7.42 o 
  -4   7   7      241.38      229.10      8.66 o 
  -3   7   7       32.45       35.79      3.15 o 
  -2   7   7       14.14       17.75      4.83 o 
  -1   7   7      120.16      128.12      6.24 o 
   0   7   7      119.85      143.66      6.73 o 
   1   7   7       73.14       95.46      5.45 o 
   2   7   7       82.57       85.35      5.37 o 
   3   7   7        0.73        7.17      2.50 o 
   4   7   7      130.39      161.43      8.95 o 
   5   7   7       36.18       38.41      5.52 o 
  -5   8   7       20.39       28.29      6.34 o 
  -4   8   7       42.99       47.03      7.22 o 
  -3   8   7       85.19       62.39      4.42 o 
  -2   8   7      107.73      104.35      5.37 o 
  -1   8   7       27.97       26.98      3.60 o 
   0   8   7      162.66      153.22      7.03 o 
   1   8   7        5.22        9.62      2.44 o 
   2   8   7       20.37       23.62      3.16 o 
   3   8   7       56.09       56.06      4.69 o 
   4   8   7        4.00       16.66      3.35 o 
   5   8   7      109.28      104.62      7.10 o 
  -4   9   7       50.60       64.88      7.06 o 
  -3   9   7       12.96       13.78      5.21 o 
  -2   9   7       47.77       50.67      3.99 o 
  -1   9   7        5.54        8.80      2.27 o 
   0   9   7        1.39        0.75      1.65 o 
   1   9   7       16.27       21.53      2.99 o 
   2   9   7       24.69       30.90      3.57 o 
   3   9   7       56.27       47.08      4.75 o 
   4   9   7        8.60       29.81      3.84 o 
  -4  10   7       33.99       27.16      7.22 o 
  -3  10   7       47.53       69.14      5.46 o 
  -2  10   7      101.92      104.10      5.57 o 
  -1  10   7       25.97       38.54      3.73 o 
   0  10   7       17.04       17.16      2.71 o 
   1  10   7      104.33      107.43      6.20 o 
   2  10   7        8.71       28.58      4.58 o 
   3  10   7       69.98       67.72      5.15 o 
   4  10   7       19.79       33.61      5.80 o 
  -4  11   7        5.10        8.12      4.27 o 
  -3  11   7        0.21        1.80      3.50 o 
  -2  11   7        0.48        3.36      4.34 o 
  -1  11   7       49.80       40.61      3.80 o 
   0  11   7        0.24        0.00      1.82 o 
   1  11   7        7.19       15.52      2.80 o 
   2  11   7       19.87       17.63      3.67 o 
   3  11   7        2.05        3.55      2.25 o 
   4  11   7       53.98       45.77      4.73 o 
  -3  12   7        0.70        1.14      5.29 o 
  -2  12   7        0.48        3.79      2.36 o 
  -1  12   7        0.63        4.78      2.62 o 
   0  12   7        2.27        6.02      2.71 o 
   1  12   7        8.14       13.44      3.14 o 
   2  12   7        3.52        4.03      2.33 o 
   3  12   7        6.94       11.21      2.93 o 
  -2  13   7        0.51       16.13      3.36 o 
  -1  13   7       96.06       91.36      7.06 o 
   0  13   7        4.12        4.22      2.68 o 
   1  13   7       35.60       36.55      4.05 o 
   2  13   7      141.26      139.66      8.75 o 
  -1  14   7        8.63       11.53      4.44 o 
   0  14   7       71.53       81.31     10.01 o 
   1  14   7        0.22        0.00      2.42 o 
  -4   0   8       31.24       32.82      5.12 o 
  -3   0   8       15.90       18.19      4.25 o 
  -2   0   8      281.68      271.56     16.38 o 
  -1   0   8       52.14       42.43      8.24 o 
   0   0   8      201.01      122.75      9.64 o 
   1   0   8       24.48       34.49      5.65 o 
   2   0   8      139.04      149.21     11.44 o 
   3   0   8       11.49       14.10      4.53 o 
   4   0   8        1.26        3.15      6.20 o 
  -4   1   8       67.56       44.72      4.17 o 
  -3   1   8        2.97        4.03      2.36 o 
  -2   1   8       65.29       70.91      4.95 o 
  -1   1   8       34.98       50.13      4.93 o 
   0   1   8      150.00      124.33      6.89 o 
   1   1   8       42.14       50.74      4.72 o 
   2   1   8       76.26       76.53      5.87 o 
   3   1   8        4.23        3.22      2.36 o 
   4   1   8        6.13        7.87      2.92 o 
  -4   2   8        2.92        4.51      2.17 o 
  -3   2   8       22.33       25.47      3.30 o 
  -2   2   8       93.29       84.43      7.04 o 
  -1   2   8        7.91       34.06      4.37 o 
   0   2   8       23.54       34.25      3.72 o 
   1   2   8      202.23      196.37      9.30 o 
   2   2   8       11.32       31.36      4.02 o 
   3   2   8       14.58       19.27      3.45 o 
  -3   3   8       82.33       98.89      6.28 o 
  -2   3   8       21.47       24.96      3.31 o 
  -1   3   8      115.93       91.18      5.71 o 
   0   3   8        0.68        8.13      2.45 o 
   1   3   8        4.86       25.32      3.48 o 
   2   3   8       14.98       13.58      3.76 o 
   3   3   8        1.27       18.13      6.28 o 
  -3   4   8       54.14       39.29      4.52 o 
  -2   4   8        4.29       10.45      5.25 o 
  -1   4   8        0.05        7.63      2.38 o 
   0   4   8        6.36        4.04      2.14 o 
   1   4   8       77.51       67.40      5.14 o 
   2   4   8        6.36        8.46      3.07 o 
   3   4   8        0.60       13.24      5.19 o 
  -3   5   8       48.66       59.16      4.91 o 
  -2   5   8       53.56       61.70      5.09 o 
  -1   5   8       45.25       41.79      4.67 o 
   0   5   8        0.02        3.01      2.07 o 
   1   5   8       72.60       86.43      6.13 o 
   2   5   8      171.51      150.07      8.57 o 
   3   5   8        7.71       13.84      4.75 o 
  -3   6   8       70.85       78.72      5.79 o 
  -2   6   8      129.27      138.55      7.39 o 
  -1   6   8        7.63       33.34      5.08 o 
   0   6   8        0.06        0.00      2.00 o 
   1   6   8      215.45      213.31     15.61 o 
   2   6   8       27.19       35.26      4.40 o 
   3   6   8       35.88       28.76      4.01 o 
  -2   7   8        0.18        2.47      2.44 o 
  -1   7   8       40.80       29.62      3.73 o 
   0   7   8       29.16       45.44      4.24 o 
   1   7   8       14.72       25.41      3.92 o 
   2   7   8       20.74       27.24      3.99 o 
  -2   8   8       17.51       29.40      3.49 o 
  -1   8   8        1.00       32.56      3.95 o 
   0   8   8       16.20        9.64      3.02 o 
   1   8   8      189.36      205.43     10.70 o 
   2   8   8      102.99       96.12      7.11 o 
  -1   9   8      136.78      141.57      7.75 o 
   0   9   8       23.05       21.68      4.14 o 
   1   9   8      108.18      101.34      7.21 o 
                                                 
